# Supplementary material for: Phylogenomics studies and molecular markers reliably demarcate genus Pseudomonas sensu stricto and twelve other Pseudomonadaceae species clades representing novel and emended genera
Source: Front Microbiol. 2024 Jan 5;14:1273665. doi: 10.3389/fmicb.2023.1273665 (PMC10797017; doi:10.3389/fmicb.2023.1273665)
Supplement: Supplementary file 1 [file Table_1.XLSX]

## Sheet: Sheet1
Table S1- List of Proteins Used for Construction of Core Genome Tree and the Phyloeco Tree
Protein name	Size	Accession No.	Core genome tree	Phyloeco tree
DNA polymerase III subunit alpha	1179	WP_093503860.1	Yes	Yes
polyribonucleotide nucleotidyltransferase	714	WP_207793481.1	Yes	Yes
transcription termination factor NusA	498	WP_172240223.1	Yes	Yes
tRNA uridine-5-carboxymethylaminomethyl(34) synthesis GTPase MnmE	462	WP_085753979.1	Yes	Yes
trigger factor	438	WP_127163056.1	Yes	Yes
serine--tRNA ligase	431	WP_085752847.1	Yes	Yes
bifunctional tetrahydrofolate synthase/dihydrofolate synthase	431	WP_172243018.1	Yes	Yes
phosphoribosylformylglycinamidine cyclo-ligase	356	WP_092386476.1	Yes	Yes
16S rRNA (cytosine(1402)-N(4))-methyltransferase RsmH	315	WP_033702840.1	Yes	Yes
30S ribosomal protein S3	294	WP_085749136.1	Yes	Yes
16S rRNA (guanine(966)-N(2))-methyltransferase RsmD	212	WP_172238067.1	Yes	Yes
transcription termination/antitermination protein NusG	207	WP_093390823.1	Yes	Yes
aminoacyl-tRNA hydrolase	193	WP_133590385.1	Yes	Yes
ribosome maturation factor RimM	180	WP_123888554.1	Yes	Yes
50S ribosomal protein L6	178	WP_127164454.1	Yes	Yes
Holliday junction resolvase RuvX	147	WP_211197816.1	Yes	Yes
50S ribosomal protein L16	139	WP_093390450.1	Yes	Yes
30S ribosomal protein S9	130	WP_012699951.1	Yes	Yes
50S ribosomal protein L19	127	WP_093386003.1	Yes	Yes
YbaB/EbfC family nucleoid-associated protein	112	WP_003223337.1	Yes	Yes
30S ribosomal protein S10	105	WP_038497056.1	Yes	Yes
50S ribosomal protein L27	91	WP_002551972.1	Yes	Yes
30S ribosomal protein S18	96	WP_085751034.1	Yes	Yes
elongation factor Ts	290	WP_109704079.1	Yes	Yes
coproporphyrinogen III oxidase family protein	442	WP_024778160.1	Yes	Yes
50S ribosomal protein L13	142	WP_012699950.1	Yes	Yes
tRNA (adenosine(37)-N6)-threonylcarbamoyltransferase complex dimerization subunit type 1 TsaB	230	WP_074882738.1	Yes	Yes
phosphoglycerate kinase	404	WP_093382027.1	Yes	Yes
SsrA-binding protein SmpB	161	WP_040259341.1	Yes	Yes
glycine--tRNA ligase subunit beta	706	WP_193680020.1	Yes	Yes
UDP-N-acetylmuramoyl-L-alanyl-D-glutamate--2,6-diaminopimelate ligase	495	WP_186553866.1	Yes	Yes
NAD(P)/FAD-dependent oxidoreductase	440	WP_123888429.1	Yes	Yes
bifunctional phosphoribosylaminoimidazolecarboxamide formyltransferase/IMP cyclohydrolase	535	WP_187671832.1	Yes	Yes
UDP-N-acetylmuramoyl-L-alanine--D-glutamate ligase	447	WP_133593093.1	Yes	Yes
ribosome maturation factor RimP	152	WP_089390234.1	Yes	Yes
50S ribosomal protein L22	116	WP_109704042.1	Yes	Yes
UDP-N-acetylmuramate:L-alanyl-gamma-D-glutamyl-meso-diaminopimelate ligase	450	WP_134675774.1	Yes	Yes
phospho-N-acetylmuramoyl-pentapeptide-transferase	362	WP_109701982.1	Yes	Yes
UDP-3-O-acyl-N-acetylglucosamine deacetylase	311	WP_093388265.1	Yes	Yes
50S ribosomal protein L7/L12	125	WP_085749128.1	Yes	Yes
phosphoribosylamine--glycine ligase	435	WP_090213176.1	Yes	Yes
methionyl-tRNA formyltransferase	314	WP_090254231.1	Yes	Yes
tRNA guanosine(34) transglycosylase Tgt	380	WP_069901211.1	Yes	Yes
chorismate synthase	369	WP_085750408.1	Yes	Yes
proline--tRNA ligase	581	WP_085753109.1	Yes	Yes
ribosome recycling factor	185	WP_012702411.1	Yes	Yes
signal recognition particle-docking protein FtsY	493	WP_127164468.1	Yes	Yes
bifunctional phosphopantothenoylcysteine decarboxylase/phosphopantothenate--cysteine ligase CoaBC	415	WP_080393954.1	Yes	Yes
tetraacyldisaccharide	346	WP_187672128.1	Yes	Yes
bifunctional riboflavin kinase/FAD synthetase	308	WP_172243407.1	Yes	Yes
50S ribosomal protein L10	195	WP_194718630.1	Yes	Yes
30S ribosomal protein S16	94	WP_163950611.1	Yes	Yes
preprotein translocase subunit SecY	450	WP_133590135.1	Yes	Yes
alanine--tRNA ligase	897	WP_090400446.1	Yes	Yes
50S ribosomal protein L15	146	WP_127164456.1	Yes	Yes
pantetheine-phosphate adenylyltransferase	164	WP_109701812.1	Yes	Yes
glycine--tRNA ligase subunit alpha	342	WP_133588291.1	Yes	Yes
glycerol-3-phosphate dehydrogenase	515	WP_093388809.1	Yes	Yes
50S ribosomal protein L23	99	WP_172245475.1	Yes	Yes
Holliday junction branch migration protein RuvA	201	WP_160494131.1	Yes	Yes
30S ribosomal protein S7	159	WP_172245467.1	Yes	Yes
ribosome biogenesis GTP-binding protein YihA/YsxC	198	WP_172239048.1	Yes	Yes
30S ribosomal protein S8	131	WP_085749143.1	Yes	Yes
50S ribosomal protein L4	200	WP_017521904.1	Yes	Yes
50S ribosomal protein L5	179	WP_012699314.1	Yes	Yes
symmetrical bis(5'-nucleosyl)-tetraphosphatase	311	WP_081993456.1	Yes	Yes
Holliday junction branch migration DNA helicase RuvB	354	WP_089394038.1	Yes	Yes
polyprenyl synthetase family protein	326	WP_127164449.1	Yes	Yes
50S ribosomal protein L24	114	WP_085749140.1	Yes	Yes
RNA polymerase sigma factor RpoD	621	WP_090538711.1	Yes	Yes
translational GTPase TypA	625	WP_178117316.1	Yes	Yes
50S ribosomal protein L18	120	WP_093390458.1	Yes	Yes
16S rRNA (adenine(1518)-N(6)/adenine(1519)-N(6))-dimethyltransferase RsmA	264	WP_172245089.1	Yes	Yes
50S ribosomal protein L20	119	WP_172242171.1	Yes	Yes
isoleucine--tRNA ligase	944	WP_069518084.1	Yes	Yes
leucine--tRNA ligase	873	WP_004365850.1	Yes	Yes
50S ribosomal protein L2	275	WP_090192655.1	Yes	Yes
DNA topoisomerase IV subunit B/DNA gyrase B	629	WP_003102062.1	Yes	Yes
tRNA preQ1(34) S-adenosylmethionine ribosyltransferase-isomerase QueA	349	WP_004576301.1	Yes	Yes
50S ribosomal protein L17	133	WP_172245508.1	Yes	Yes
nucleotide exchange factor GrpE	194	WP_172246546.1	Yes	Yes
translation initiation factor IF-2	864	WP_010796810.1	Yes	Yes
glutamine-hydrolyzing GMP synthase	536	WP_093383583.1	Yes	Yes
50S ribosomal protein L9	150	WP_101497747.1	Yes	Yes
UDP-N-acetylmuramoyl-tripeptide--D-alanyl-D-alanine ligase	455	WP_054888615.1	Yes	Yes
50S ribosomal protein L11	143	WP_084339818.1	Yes	Yes
DNA-directed RNA polymerase subunit beta	1356	WP_123890120.1	Yes	Yes
tRNA (guanosine(37)-N1)-methyltransferase TrmD	260	WP_143489892.1	Yes	Yes
UDP-N-acetylmuramate--L-alanine ligase	501	WP_090540530.1	Yes	Yes
tRNA adenosine(34) deaminase TadA	156	WP_172245857.1	Yes	Yes
16S rRNA (cytidine(1402)-2'-O)-methyltransferase	285	WP_172246652.1	Yes	Yes
ribosome silencing factor	164	WP_016773024.1	Yes	Yes
transcription-repair coupling factor	1148	WP_003113980.1	Yes	Yes
Obg family GTPase CgtA	409	WP_119145852.1	Yes	Yes
30S ribosomal protein S5	178	WP_037008931.1	Yes	Yes
30S ribosomal protein S4	208	WP_172245506.1	Yes	Yes
UMP kinase	249	WP_012702412.1	Yes	Yes
50S ribosomal protein L1	235	WP_085749126.1	Yes	Yes
DNA-directed RNA polymerase subunit beta	627	WP_129484235.1	Yes	Yes
phenylalanine--tRNA ligase subunit beta	792	WP_023115260.1	Yes	Yes
30S ribosomal protein S6	155	WP_150303050.1	Yes	Yes
CTP synthase	164	WP_032621192.1	Yes	Yes
transcription termination factor Rho	421	WP_123889365.1	Yes	Yes
aspartate--tRNA ligase	591	WP_022963418.1	Yes	Yes
tRNA (adenosine(37)-N6)-threonylcarbamoyltransferase complex transferase subunit TsaD	349	WP_187671853.1	Yes	Yes
amidophosphoribosyltransferase	501	WP_083728164.1	Yes	Yes
di-trans,poly-cis-decaprenylcistransferase	231	WP_133588109.1	Yes	Yes
50S ribosomal protein L3	212	WP_188637231.1	Yes	Yes
arginine--tRNA ligase	587	WP_084304637.1	Yes	Yes
30S ribosomal protein S2	254	WP_172245919.1	Yes	Yes
chromosomal replication initiator protein DnaA	471	WP_085748659.1	Yes	Yes
biotin synthase BioB	352	WP_110971502.1	Yes	Yes
50S ribosomal protein L25	98	WP_144571406.1	Yes	Yes
transcription antitermination factor NusB	159	WP_090337655.1	Yes	Yes
octanoyltransferase	228	WP_101496448.1	Yes	Yes
UDP-N-acetylglucosamine diphosphorylase/glucosamine-1-phosphate N-acetyltransferase	454	WP_039607093.1	Yes	Yes
GTP-binding protein	423	WP_206691746.1	Yes	Yes
4-(cytidine 5'-diphospho)-2-C-methyl-D-erythritol kinase	301	WP_025164794.1	Yes	Yes
NAD-glutamate dehydrogenase	1621	WP_116055061.1	Yes	No
glutamate synthase large subunit	1481	WP_003103700.1	Yes	No
ATP-dependent RNA helicase HrpA	1326	WP_023085444.1	Yes	No
phosphoribosylformylglycinamidine synthase	1298	WP_003137917.1	Yes	No
methionine synthase	1234	WP_149333346.1	Yes	No
chromosome segregation protein SMC	1165	WP_172246274.1	Yes	No
sensor histidine kinase	1159	WP_003117605.1	Yes	No
exodeoxyribonuclease V subunit gamma	1122	WP_090197758.1	Yes	No
carbamoyl-phosphate synthase large subunit	534	WP_082438154.1	Yes	No
hypothetical protein	1077	WP_090355544.1	Yes	No
AcrB/AcrD/AcrF family protein	1067	WP_092288460.1	Yes	No
acriflavine resistance protein B	1025	WP_090371917.1	Yes	No
multidrug transporter	1037	WP_040263487.1	Yes	No
helicase SNF2	1030	WP_145144975.1	Yes	No
AcrB/AcrD/AcrF family protein	1025	WP_003117477.1	Yes	No
PAS domain S-box protein	982	WP_032806286.1	Yes	No
bifunctional	982	WP_003146359.1	Yes	No
aminomethyl-transferring glycine dehydrogenase	961	WP_123888382.1	Yes	No
excinuclease ABC subunit UvrA	634	WP_129483928.1	Yes	No
preprotein translocase subunit SecA	914	WP_026146285.1	Yes	No
DNA polymerase I	957	WP_073263302.1	Yes	No
2-oxoglutarate dehydrogenase E1 component	945	WP_150304285.1	Yes	No
DNA gyrase subunit A	929	WP_084357482.1	Yes	No
monovalent cation/H+ antiporter subunit A	933	WP_003082059.1	Yes	No
LPS-assembly protein LptD	929	P_016852409.1	Yes	No
valine--tRNA ligase	950	WP_003092872.1	Yes	No
phosphoenolpyruvate carboxylase	925	WP_090447083.1	Yes	No
pyruvate dehydrogenase E1 component	882	WP_003114556.1	Yes	No
DNA topoisomerase 1	868	WP_003091201.1	Yes	No
bifunctional uridylyltransferase/uridylyl-removing protein	900	WP_003098610.1	Yes	No
aminopeptidase N	885	WP_003116455.1	Yes	No
chaperone protein ClpB	854	WP_003094682.1	Yes	No
outer membrane protein assembly factor BamA	809	WP_108105703.1	Yes	No
Rne/Rng family ribonuclease	335	WP_193901922.1	Yes	No
Fe/S-dependent 2-methylisocitrate dehydratase AcnD	874	WP_017938455.1	Yes	No
DNA mismatch repair protein MutS	855	WP_003113873.1	Yes	No
ATP-binding protein	857	WP_143486741.1	Yes	No
glycerol-3-phosphate 1-O-acyltransferase PlsB	848	WP_084596186.1	Yes	No
ABC transporter permease	837	WP_187672077.1	Yes	No
phosphoenolpyruvate synthase	789	WP_090214496.1	Yes	No
DNA topoisomerase	806	WP_003458036.1	Yes	No
cadmium-translocating P-type ATPase	816	WP_135844506.1	Yes	No
endopeptidase La	798	WP_044344217.1	Yes	No
NAD-dependent DNA ligase LigA	805	WP_069516949.1	Yes	No
acyl-CoA dehydrogenase	815	WP_003108955.1	Yes	No
RND family transporter	804	WP_110994852.1	Yes	No
penicillin-binding protein 1A	804	WP_172239573.1	Yes	No
DNA translocase FtsK	811	WP_003119977.1	Yes	No
YgiQ family radical SAM protein	747	WP_003100007.1	Yes	No
penicillin acylase family protein	793	WP_059315438.1	Yes	No
RNA-binding transcriptional accessory protein	779	WP_012614659.1	Yes	No
DNA helicase II	786	WP_085752394.1	Yes	No
chemotaxis protein CheA	774	WP_074968113.1	Yes	No
ATP-dependent DNA helicase	774	WP_190419627.1	Yes	No
phosphoenolpyruvate-protein phosphotransferase PtsP	759	WP_003084404.1	Yes	No
ATP-dependent Clp protease ATP-binding subunit ClpA	758	WP_003090432.1	Yes	No
DNA topoisomerase IV subunit A	766	WP_127162393.1	Yes	No
ABC transporter permease subunit	765	WP_080049021.1	Yes	No
GTP diphosphokinase	753	WP_208314573.1	Yes	No
penicillin-binding protein 1B	774	WP_004352653.1	Yes	No
bifunctional 23S rRNA	725	WP_003103239.1	Yes	No
ATP-dependent DNA helicase RecG	747	WP_090198263.1	Yes	No
flagellar biosynthesis protein FlhA	707	WP_003087100.1	Yes	No
AsmA family protein	741	WP_059313267.1	Yes	No
fatty acid oxidation complex subunit alpha FadB	725	WP_090357353.1	Yes	No
primosomal protein N	739	WP_074984183.1	Yes	No
TIGR01666 family membrane protein	737	WP_145144645.1	Yes	No
malate synthase G	732	WP_090377715.1	Yes	No
copper-translocating P-type ATPase	792	WP_048520799.1	Yes	No
excinuclease ABC subunit B	670	WP_003104590.1	Yes	No
p)ppGpp synthetase	719	WP_059316649.1	Yes	No
NADH-quinone oxidoreductase subunit NuoG	717	WP_172240190.1	Yes	No
DNA helicase RecQ	715	WP_004576876.1	Yes	No
elongation factor G	715	WP_026088454.1	Yes	No
ATP-dependent DNA helicase DinG	715	WP_061903909.1	Yes	No
phosphate acetyltransferase	704	WP_003114221.1	Yes	No
ribonucleoside-diphosphate reductase subunit alpha	963	WP_003082358.1	Yes	No
tail-specific protease	698	WP_003091593.1	Yes	No
polysaccharide biosynthesis protein	665	WP_003122257.1	Yes	No
methionine--tRNA ligase	677	WP_003103773.1	Yes	No
S9 family peptidase	683	WP_003112365.1	Yes	No
oligopeptidase A	681	WP_003083621.1	Yes	No
bifunctional diguanylate cyclase/phosphodiesterase	692	WP_090306096.1	Yes	No
NADPH-dependent 2,4-dienoyl-CoA reductase	679	WP_003103513.1	Yes	No
polyphosphate kinase 1	736	WP_003099209.1	Yes	No
sensor histidine kinase	685	WP_093984530.1	Yes	No
transketolase	665	WP_023085678.1	Yes	No
threonine--tRNA ligase	640	WP_003090677.1	Yes	No
DNA helicase Rep	669	WP_036999852.1	Yes	No
heme lyase CcmF/NrfE family subunit	657	WP_003107324.1	Yes	No
bifunctional tRNA	654	WP_034038438.1	Yes	No
ribonuclease R	904	WP_003161287.1	Yes	No
chemotaxis protein	682	WP_003084592.1	Yes	No
penicillin-binding protein 2	646	WP_003093191.1	Yes	No
DNA mismatch repair endonuclease MutL	654	WP_074823332.1	Yes	No
ATP-dependent zinc metalloprotease FtsH	636	WP_084312631.1	Yes	No
CBS domain-containing protein	653	WP_090401769.1	Yes	No
molecular chaperone DnaK	637	WP_003095212.1	Yes	No
ATP-dependent RNA helicase	570	WP_073624894.1	Yes	No
1-deoxy-D-xylulose-5-phosphate	649	WP_058777037.1	Yes	No
penicillin-binding protein 3	579	WP_003094139.1	Yes	No
DEAD/DEAH box helicase	639	WP_003121761.1	Yes	No
aconitate hydratase	910	WP_003105996.1	Yes	No
ATP-binding cassette domain-containing protein	644	WP_172239431.1	Yes	No
lytic transglycosylase	642	WP_003118099.1	Yes	No
dihydroxy-acid dehydratase	643	WP_046382018.1	Yes	No
MFS transporter	624	WP_010793244.1	Yes	No
arginine decarboxylase	636	WP_031629568.1	Yes	No
PrkA family serine protein kinase	640	WP_003085078.1	Yes	No
ABC transporter substrate-binding protein	615	WP_003098136.1	Yes	No
phosphomethylpyrimidine synthase ThiC	640	WP_213639136.1	Yes	No
molecular chaperone HtpG	639	WP_090348622.1	Yes	No
ABC transporter ATPase	640	WP_031671149.1	Yes	No
phenazine-specific anthranilate synthase component I	627	WP_003117653.1	Yes	No
SurA N-terminal domain-containing protein	633	WP_123888987.1	Yes	No
protein translocase subunit SecD	630	WP_172244573.1	Yes	No
PhoH family protein	463	WP_003093038.1	Yes	No
Fe-S protein assembly chaperone HscA	619	WP_045404262.1	Yes	No
NADH dehydrogenase	622	WP_012700411.1	Yes	No
DUF4105 domain-containing protein	621	WP_096003939.1	Yes	No
ABC transporter substrate-binding protein	621	WP_083840238.1	Yes	No
glutamine--fructose-6-phosphate transaminase	620	WP_075751006.1	Yes	No
exodeoxyribonuclease V subunit alpha	620	WP_120997846.1	Yes	No
excinuclease ABC subunit UvrC	620	WP_133592491.1	Yes	No
phosphogluconate dehydratase	611	WP_108109109.1	Yes	No
protein-disulfide reductase DsbD	609	WP_127163518.1	Yes	No
oxaloacetate decarboxylase subunit alpha	608	WP_090446302.1	Yes	No
MFS transporter	601	WP_127162104.1	Yes	No
sulfoacetaldehyde acetyltransferase	606	WP_150306039.1	Yes	No
GspE/PulE family protein	603	WP_235950882.1	Yes	No
carbamoyltransferase	584	WP_120994243.1	Yes	No
elongation factor 4	602	WP_085752915.1	Yes	No
acyl-CoA dehydrogenase	601	WP_012703066.1	Yes	No
acyl-CoA dehydrogenase	600	WP_016492857.1	Yes	No
inorganic triphosphatase	599	WP_092387673.1	Yes	No
N-acetylglutaminylglutamine synthetase	599	WP_169937510.1	Yes	No
succinate dehydrogenase flavoprotein subunit	597	WP_085750766.1	Yes	No
acyl-CoA dehydrogenase	597	WP_025163250.1	Yes	No
N-acetylglutaminylglutamine amidotransferase	595	WP_016501029.1	Yes	No
lipid A export permease/ATP-binding protein MsbA	593	WP_172243269.1	Yes	No
cytochrome c oxidase subunit I	592	WP_119891543.1	Yes	No
2-isopropylmalate synthase	592	WP_078801510.1	Yes	No
threonine ammonia-lyase, biosynthetic	590	WP_088235990.1	Yes	No
potassium/proton antiporter	588	WP_043255886.1	Yes	No
acetate--CoA ligase	587	WP_152388428.1	Yes	No
hypothetical protein	585	WP_084671947.1	Yes	No
penicillin-binding protein activator	581	WP_127162998.1	Yes	No
single-stranded-DNA-specific exonuclease RecJ	579	WP_092287988.1	Yes	No
dihydrolipoyllysine-residue acetyltransferase	579	WP_092384157.1	Yes	No
tetratricopeptide repeat protein	578	WP_093987126.1	Yes	No
acyl-CoA dehydrogenase family protein	575	WP_187672460.1	Yes	No
type IV-A pilus assembly ATPase PilB	574	WP_085753130.1	Yes	No
phosphate ABC transporter permease PstA	573	WP_145145140.1	Yes	No
adenylyl-sulfate kinase	573	WP_051231618.1	Yes	No
L-lactate permease	572	WP_150305785.1	Yes	No
30S ribosomal protein S1	572	WP_085750161.1	Yes	No
energy-dependent translational throttle protein EttA	564	WP_014595878.1	Yes	No
DNA polymerase III subunit gamma/tau	673	WP_208313397.1	Yes	No
electron transfer flavoprotein-ubiquinone oxidoreductase	562	WP_069519473.1	Yes	No
AMP-binding protein	562	WP_134676727.1	Yes	No
flagellar M-ring protein FliF	562	WP_172244364.1	Yes	No
nitrite/sulfite reductase	552	WP_108107881.1	Yes	No
L-aspartate oxidase	548	WP_187672421.1	Yes	No
fatty acid--CoA ligase	560	WP_123888464.1	Yes	No
bifunctional aminoglycoside phosphotransferase/ATP-binding protein	560	WP_218572139.1	Yes	No
glutamine--tRNA ligase/YqeY domain fusion protein	559	WP_172244937.1	Yes	No
DNA repair protein RecN	562	WP_074940916.1	Yes	No
peptide chain release factor 3	527	WP_090349419.1	Yes	No
membrane protein insertase YidC	559	WP_080048954.1	Yes	No
hypothetical protein	550	WP_223655256.1	Yes	No
iron ABC transporter permease	552	WP_065985171.1	Yes	No
chaperonin GroEL	547	WP_119952169.1	Yes	No
RNA polymerase factor sigma-54	547	WP_172246596.1	Yes	No
AMP-binding protein	574	WP_188982677.1	Yes	No
histidinol-phosphate transaminase	355	WP_090226481.1	Yes	No
SulP family inorganic anion transporter	540	WP_123887980.1	Yes	No
ABC-F family ATPase	540	WP_173869091.1	Yes	No
methylcrotonoyl-CoA carboxylase	534	WP_090402684.1	Yes	No
alkyl hydroperoxide reductase subunit F	537	WP_149332036.1	Yes	No
ubiquinone biosynthesis regulatory protein kinase UbiB	536	WP_127161518.1	Yes	No
urea ABC transporter permease subunit UrtB	529	WP_023096190.1	Yes	No
SpoVR family protein	521	WP_072425026.1	Yes	No
hypothetical protein	530	WP_090540292.1	Yes	No
flagellar biosynthesis protein FlhF	453	WP_104737842.1	Yes	No
ATPase	524	WP_026146253.1	Yes	No
PAS domain S-box protein	535	WP_074702893.1	Yes	No
AMP nucleosidase	522	WP_084166535.1	Yes	No
glutamate--cysteine ligase	521	WP_172245865.1	Yes	No
phosphoenolpyruvate carboxykinase	521	WP_131192849.1	Yes	No
malate dehydrogenase (quinone)	518	WP_183167807.1	Yes	No
ATP synthase subunit alpha	514	WP_012274911.1	Yes	No
apolipoprotein N-acyltransferase	505	WP_166360440.1	Yes	No
polyphosphate:AMP phosphotransferase	495	WP_161865113.1	Yes	No
hypothetical protein	515	WP_010895553.1	Yes	No
fumarate hydratase	515	WP_172243594.1	Yes	No
murein biosynthesis integral membrane protein MurJ	515	WP_133588088.1	Yes	No
S41 family peptidase	514	WP_093385368.1	Yes	No
NADH-quinone oxidoreductase subunit M	511	WP_133593453.1	Yes	No
bifunctional indole-3-glycerol-phosphate synthase TrpC/phosphoribosylanthranilate isomerase TrpF	510	WP_211197982.1	Yes	No
methylmalonate-semialdehyde dehydrogenase (CoA acylating)	508	WP_016497902.1	Yes	No
cobyric acid synthase	507	WP_092365031.1	Yes	No
lysine--tRNA ligase	506	WP_208312658.1	Yes	No
DUF853 domain-containing protein	505	WP_090515097.1	Yes	No
glutamate--tRNA ligase	494	WP_009621034.1	Yes	No
glyceraldehyde-3-phosphate dehydrogenase	503	WP_093473786.1	Yes	No
exopolyphosphatase	501	WP_223654107.1	Yes	No
histidine kinase	501	WP_127164131.1	Yes	No
glutamine synthetase	499	WP_092389921.1	Yes	No
ribonuclease G	498	WP_085750709.1	Yes	No
YdiU family protein	497	WP_172245643.1	Yes	No
sodium/proline symporter PutP	497	WP_136666329.1	Yes	No
Asp-tRNA(Asn)/Glu-tRNA(Gln) amidotransferase subunit GatA	496	WP_085748855.1	Yes	No
Asp-tRNA(Asn)/Glu-tRNA(Gln) amidotransferase subunit GatB	496	WP_138407386.1	Yes	No
NAD-dependent succinate-semialdehyde dehydrogenase	495	WP_053256280.1	Yes	No
ATP-dependent RNA helicase DbpA	494	WP_082806545.1	Yes	No
4-hydroxy-3-polyprenylbenzoate decarboxylase	494	WP_093388347.1	Yes	No
D-alanyl-D-alanine carboxypeptidase/D-alanyl-D-alanine-endopeptidase	493	WP_080050273.1	Yes	No
glutamate synthase subunit beta	492	WP_085749719.1	Yes	No
anthranilate synthase component I family protein	491	WP_153871036.1	Yes	No
metalloprotease TldD	491	WP_085753758.1	Yes	No
IMP dehydrogenase	489	WP_022961836.1	Yes	No
tRNA 4-thiouridine(8) synthase ThiI	491	WP_028238271.1	Yes	No
aldehyde dehydrogenase	491	WP_059314800.1	Yes	No
ketol-acid reductoisomerase	490	WP_123889024.1	Yes	No
aspartate ammonia-lyase	490	WP_131176259.1	Yes	No
sulfate adenylyltransferase subunit CysD	489	WP_083665779.1	Yes	No
amino acid carrier protein	489	WP_188983903.1	Yes	No
acetyl-CoA carboxylase biotin carboxylase subunit	489	WP_236032570.1	Yes	No
nitrogen regulation protein NR(I)	487	WP_172239318.1	Yes	No
cytochrome-c oxidase, cbb3-type subunit I	481	WP_037022324.1	Yes	No
M48 family metalloprotease	484	WP_235951072.1	Yes	No
dihydrolipoyl dehydrogenase	484	WP_015633763.1	Yes	No
sigma-54-dependent Fis family transcriptional regulator	480	WP_016501621.1	Yes	No
TrkH family potassium uptake protein	484	WP_210701857.1	Yes	No
PLP-dependent aminotransferase family protein	482	WP_090540601.1	Yes	No
methyl-accepting chemotaxis protein	482	WP_150303794.1	Yes	No
3-isopropylmalate dehydratase large subunit	482	WP_119954352.1	Yes	No
TIGR01777 family protein	480	WP_025211222.1	Yes	No
sigma-54-dependent Fis family transcriptional regulator	480	WP_133589707.1	Yes	No
sigma-54-dependent Fis family transcriptional regulator	479	WP_059313112.1	Yes	No
insulinase family protein	479	WP_059313527.1	Yes	No
PLP-dependent aminotransferase family protein	477	WP_090210887.1	Yes	No
two-component system response regulator GlrR	477	WP_093387924.1	Yes	No
c-type cytochrome	476	WP_150276948.1	Yes	No
glycerol kinase GlpK	476	WP_015633902.1	Yes	No
adenosylhomocysteinase	475	WP_085749215.1	Yes	No
GTPase/DUF3482 domain-containing protein	474	WP_131176451.1	Yes	No
U32 family peptidase	472	WP_089360832.1	Yes	No
sigma-54-dependent Fis family transcriptional regulator	472	WP_022966518.1	Yes	No
mannose-1-phosphate guanylyltransferase/mannose-6-phosphate isomerase	476	WP_074937229.1	Yes	No
cytochrome ubiquinol oxidase subunit I	471	WP_090538764.1	Yes	No
type I glutamate--ammonia ligase	471	WP_085750182.1	Yes	No
cysteine--tRNA ligase	471	WP_069865667.1	Yes	No
Si-specific NAD(P)(+) transhydrogenase	464	WP_003299651.1	Yes	No
signal recognition particle protein	470	WP_123888552.1	Yes	No
Trk system potassium transporter TrkA	470	WP_172238987.1	Yes	No
argininosuccinate lyase	470	WP_040260552.1	Yes	No
cytochrome c oxidase accessory protein CcoG	471	WP_090194024.1	Yes	No
DegQ family serine endoprotease	478	WP_185709449.1	Yes	No
cytochrome bc complex cytochrome b subunit	470	WP_093385396.1	Yes	No
class II fumarate hydratase	469	WP_177412523.1	Yes	No
tRNA (N6-isopentenyl adenosine(37)-C2)-methylthiotransferase MiaB	469	WP_059313909.1	Yes	No
replicative DNA helicase	468	WP_123887660.1	Yes	No
RNA helicase	440	WP_088273717.1	Yes	No
30S ribosomal protein S12 methylthiotransferase RimO	447	WP_170910009.1	Yes	No
F0F1 ATP synthase subunit beta	466	WP_085753660.1	Yes	No
LOG family protein	465	WP_016494242.1	Yes	No
insulinase family protein	465	WP_078801517.1	Yes	No
MFS transporter	464	WP_090192677.1	Yes	No
acetyl-CoA carboxylase biotin carboxylase subunit	465	WP_093382601.1	Yes	No
tryptophan--tRNA ligase	464	WP_183089059.1	Yes	No
bifunctional cytidylyltransferase/SDR family oxidoreductase	464	WP_170911552.1	Yes	No
replication-associated recombination protein A	464	WP_084671998.1	Yes	No
glutamine synthetase family protein	463	WP_119891626.1	Yes	No
efflux transporter outer membrane subunit	462	WP_074829176.1	Yes	No
DUF1329 domain-containing protein	462	WP_080899256.1	Yes	No
flagellum-specific ATP synthase FliI	453	WP_101496771.1	Yes	No
exodeoxyribonuclease VII large subunit	458	WP_118129121.1	Yes	No
FAD-binding oxidoreductase	460	WP_023117508.1	Yes	No
DNA repair protein RadA	460	WP_093388559.1	Yes	No
guanine deaminase	459	WP_092286755.1	Yes	No
glutathione-disulfide reductase	459	WP_131174232.1	Yes	No
PAS domain-containing sensor histidine kinase	698	WP_003106517.1	Yes	No
adenylosuccinate lyase	456	WP_127162420.1	Yes	No
RIP metalloprotease RseP	453	WP_096002963.1	Yes	No
MATE family efflux transporter	457	WP_053255273.1	Yes	No
membrane-bound lytic murein transglycosylase MltF	490	WP_048520830.1	Yes	No
M18 family aminopeptidase	456	WP_172246231.1	Yes	No
eoxyguanosinetriphosphate triphosphohydrolase	454	WP_028699746.1	Yes	No
TolC family outer membrane protein	442	WP_153872594.1	Yes	No
peptidase	454	WP_024647261.1	Yes	No
Tol-Pal system protein TolB	454	WP_133590667.1	Yes	No
hypothetical protein	453	WP_003114807.1	Yes	No
homoserine dehydrogenase	704	WP_163934351.1	Yes	No
23S rRNA (uracil(1939)-C(5))-methyltransferase RlmD	452	WP_127164640.1	Yes	No
phosphoglycerate dehydrogenase	452	WP_133589464.1	Yes	No
cobyrinate a,c-diamide synthase	451	WP_127162029.1	Yes	No
ATP-dependent protease ATPase subunit HslU	450	WP_085753334.1	Yes	No
amidohydrolase family protein	450	WP_150301971.1	Yes	No
ATP-dependent helicase	418	WP_092283208.1	Yes	No
cysteine desulfurase	449	WP_012702425.1	Yes	No
phosphoglucosamine mutase	449	WP_080048483.1	Yes	No
HAMP domain-containing protein	449	WP_083725018.1	Yes	No
flagellar basal body P-ring protein FlgI	448	WP_235978958.1	Yes	No
histidinol dehydrogenase	448	WP_004666188.1	Yes	No
GTPase HflX	447	WP_128120153.1	Yes	No
branched-chain amino acid transport system II carrier protein	447	WP_058787098.1	Yes	No
ribosome biogenesis GTPase Der	447	WP_093389473.1	Yes	No
polynucleotide adenylyltransferase PcnB	447	WP_133591756.1	Yes	No
amino-acid N-acetyltransferase	446	WP_085751101.1	Yes	No
HAMP domain-containing protein	439	WP_003237976.1	Yes	No
histidine--tRNA ligase	445	WP_183164869.1	Yes	No
FAD-binding oxidoreductase	444	WP_043942088.1	Yes	No
adenylosuccinate synthase	443	WP_085751006.1	Yes	No
HAMP domain-containing histidine kinase	442	WP_123889655.1	Yes	No
isocitrate lyase	441	WP_217885665.1	Yes	No
MATE family efflux transporter	448	WP_104737480.1	Yes	No
phosphopyruvate hydratase	439	WP_012703053.1	Yes	No
glutamate-1-semialdehyde-2,1-aminomutase	438	WP_085753032.1	Yes	No
adenosylmethionine--8-amino-7-oxononanoate transaminase	435	WP_046701416.1	Yes	No
Xaa-Pro aminopeptidase	438	WP_133593296.1	Yes	No
metalloprotease PmbA	437	WP_133591860.1	Yes	No
molecular chaperone SurA	429	WP_092286092.1	Yes	No
dihydroorotase	436	WP_093382670.1	Yes	No
D-amino acid dehydrogenase	435	WP_010955780.	Yes	No
urea ABC transporter substrate-binding protein	434	WP_044498627.1	Yes	No
HAMP domain-containing histidine kinase	418	WP_163946548.1	Yes	No
lipoprotein-releasing system transmembrane subunit LolC	433	WP_078801542.1	Yes	No
FAD-binding oxidoreductase	433	WP_172237428.1	Yes	No
uracil-xanthine permease family protein	433	WP_138522201.1	Yes	No
ATP-dependent Clp protease ATP-binding subunit ClpX	426	WP_059314551.1	Yes	No
beta-ketoacyl	414	WP_043219408.1	Yes	No
aminopeptidase PepB	432	WP_211198120.1	Yes	No
diaminopimelate decarboxylase	430	WP_085749705.1	Yes	No
threonine synthase	430	WP_172241430.1	Yes	No
FAD-dependent oxidoreductase	391	WP_090225817.1	Yes	No
hypothetical protein	428	WP_043218378.1	Yes	No
phosphoserine phosphatase SerB	429	WP_078801538.1	Yes	No
16S rRNA (cytosine(967)-C(5))-methyltransferase RsmB	429	WP_172238990.1	Yes	No
serine hydroxymethyltransferase	428	WP_104737041.1	Yes	No
UDP-N-acetylglucosamine 1-carboxyvinyltransferase	426	WP_123889180.1	Yes	No
glutamate-5-semialdehyde dehydrogenase	426	WP_085753592.1	Yes	No
glutamyl-tRNA reductase	426	WP_172241400.1	Yes	No
phosphate regulon sensor histidine kinase PhoR	435	WP_092367311.1	Yes	No
2-octaprenyl-3-methyl-6-methoxy-1,4-benzoquinol hydroxylase	426	WP_022961697.1	Yes	No
DUF1704 domain-containing protein	425	WP_217887738.1	Yes	No
spore maturation protein	425	WP_127164703.1	Yes	No
redox-regulated ATPase YchF	425	WP_092380433.1	Yes	No
FAD-dependent oxidoreductase	425	WP_033034803.1	Yes	No
aspartate aminotransferase family protein	424	WP_090273154.1	Yes	No
high-affinity branched-chain amino acid ABC transporter permease LivM	426	WP_090349374.1	Yes	No
cell division protein FtsA	423	WP_144570183.1	Yes	No
malate dehydrogenase	422	WP_012703014.1	Yes	No
pilus modification protein PilQ	422	WP_080642824.1	Yes	No
tryptophan synthase subunit beta	422	WP_085750776.1	Yes	No
aspartate kinase	422	WP_085751249.1	Yes	No
2-oxoglutarate dehydrogenase complex dihydrolipoyllysine-residue succinyltransferase	421	WP_223655302.1	Yes	No
HlyC/CorC family transporter	420	WP_093986481.1	Yes	No
ABC transporter permease	420	WP_127161910.1	Yes	No
NADH-quinone oxidoreductase subunit F	420	WP_043256224.1	Yes	No
3-deoxy-D-manno-octulosonic acid transferase	423	WP_133590835.1	Yes	No
NADP-dependent isocitrate dehydrogenase	419	WP_150276922.1	Yes	No
smoprotectant NAGGN system M42 family peptidase	419	WP_150304825.1	Yes	No
acyl-CoA dehydrogenase	418	WP_036991804.1	Yes	No
aspartate aminotransferase family protein	418	WP_096004262.1	Yes	No
PAS domain-containing protein	418	WP_088273560.1	Yes	No
IscS subfamily cysteine desulfurase	418	WP_093389522.1	Yes	No
NADH-quinone oxidoreductase subunit NuoD	417	WP_085750387.1	Yes	No
2-methylaconitate cis-trans isomerase PrpF	417	WP_073267558.1	Yes	No
PLP-dependent transferase	416	WP_081492766.1	Yes	No
multifunctional CCA addition/repair protein	415	WP_172239928.1	Yes	No
bifunctional glutamate N-acetyltransferase/amino-acid acetyltransferase ArgJ	412	WP_093388272.1	Yes	No
TIGR03862 family flavoprotein	411	WP_127163603.1	Yes	No
argininosuccinate synthase-related protein	412	WP_190425112.1	Yes	No
NAD(P)/FAD-dependent oxidoreductase	411	WP_012701363.1	Yes	No
succinyldiaminopimelate transaminase	411	WP_025165198.1	Yes	No
pyridoxal phosphate-dependent aminotransferase	410	WP_085751514.1	Yes	No
acetyl-CoA C-acyltransferase	410	WP_088235102.1	Yes	No
CoA transferase	409	WP_003129868.	Yes	No
tRNA uridine-5-carboxymethylaminomethyl(34) synthesis enzyme MnmG	651	WP_215730811	Yes	No
N-acetylmuramoyl-L-alanine amidase	447	WP_172246483.1	Yes	No
citrate synthase	436	WP_085750769.1	Yes	No
urea ABC transporter permease subunit UrtC	365	WP_074777692.1	Yes	No
beta-ketoacyl-ACP synthase I	407	WP_173208916.1	Yes	No
serine hydrolase	385	WP_053102240.1	Yes	No
N-acetyltransferase	407	WP_084166450.1	Yes	No
acyl-CoA dehydrogenase	406	WP_082806500.1	Yes	No
tyrosine--tRNA ligase	406	WP_090625694.1	Yes	No
formate-dependent phosphoribosylglycinamide formyltransferase	406	WP_211198029.1	Yes	No
1-deoxy-D-xylulose-5-phosphate reductoisomerase	406	WP_022967107.1	Yes	No
carbamoyl-phosphate synthase small subunit	406	WP_081798184.1	Yes	No
3-deoxy-7-phosphoheptulonate synthase	405	WP_003093621.	Yes	No
MFS transporter	405	WP_090273193.1	Yes	No
cell division protein FtsZ	404	WP_010489904.1	Yes	No
peptidoglycan DD-metalloendopeptidase family protein	404	WP_127164212.1	Yes	No
type II secretion system F family protein	404	WP_186535510.1	Yes	No
methyltransferase	403	WP_096004464.1	Yes	No
type III PLP-dependent enzyme	402	WP_172243012.1	Yes	No
23S rRNA (adenine(2503)-C(2))-methyltransferase RlmN	382	WP_023446546.1	Yes	No
agmatine deiminase	402	WP_083394294.1	Yes	No
aminotransferase class I/II-fold pyridoxal phosphate-dependent enzyme	401	WP_123888587.	Yes	No
8-amino-7-oxononanoate synthase	401	WP_089392934.1	Yes	No
molybdopterin molybdotransferase MoeA	400	WP_127162831.1	Yes	No
methionine adenosyltransferase	401	WP_133591198.1	Yes	No
acyl-CoA dehydrogenase	400	WP_085753182.1	Yes	No
SpoIIE family protein phosphatase	394	WP_144572266.1	Yes	No
aminotransferase	400	WP_043256146.1	Yes	No
class I SAM-dependent rRNA methyltransferase	399	WP_075750387.1	Yes	No
acetyl-CoA C-acyltransferase	399	WP_089358966.1	Yes	No
stage V sporulation protein E	366	WP_040056699.1	Yes	No
ABC transporter permease	342	WP_127164899.1	Yes	No
Bcr/CflA family efflux MFS transporter	398	WP_190418075.1	Yes	No
lipid-A-disaccharide synthase	397	WP_172245939.1	Yes	No
radical SAM protein	397	WP_038411242.1	Yes	No
benzoate/H(+) symporter BenE family transporter	396	WP_223655704.1	Yes	No
aspartate/tyrosine/aromatic aminotransferase	396	WP_133593403.1	Yes	No
2-octaprenyl-6-methoxyphenyl hydroxylase	395	WP_127161991.1	Yes	No
VWA domain-containing protein	394	WP_085750060.1	Yes	No
efflux RND transporter periplasmic adaptor subunit	394	WP_089360871.1	Yes	No
pyridoxal phosphate-dependent aminotransferase	394	WP_074865648.1	Yes	No
cell division protein ZipA	290	WP_084310327.1	Yes	No
COX15/CtaA family protein	355	WP_138407902.1	Yes	No
rod shape-determining protein RodA	367	WP_050547734.1	Yes	No
efflux RND transporter periplasmic adaptor subunit	393	WP_223651363.1	Yes	No
DNA polymerase IV	393	WP_085754078.1	Yes	No
acetyl-CoA C-acyltransferase FadA	392	WP_093985390.1	Yes	No
D-alanyl-D-alanine carboxypeptidase	392	WP_133593857.1	Yes	No
ADP-forming succinate--CoA ligase subunit beta	391	WP_144570015.1	Yes	No
acetylornithine deacetylase	391	WP_172242713.1	Yes	No
ATP phosphoribosyltransferase regulatory subunit	395	WP_223654904.1	Yes	No
beta-ketoacyl-ACP synthase III	373	WP_003455050.1	Yes	No
homoserine O-acetyltransferase	390	WP_172243722.1	Yes	No
AI-2E family transporter	390	WP_188634994.1	Yes	No
cupin domain-containing protein	389	WP_127162422.1	Yes	No
2-methylcitrate synthase	387	WP_012700908.1	Yes	No
MFS transporter	387	WP_003109654.1	Yes	No
cytochrome c oxidase subunit II	374	WP_080048876.1	Yes	No
phosphatidylserine/phosphatidylglycerophosphate/cardiolipin synthase family protein	386	WP_092386243.1	Yes	No
NAD(P)(+) transhydrogenase (Re/Si-specific) subunit alpha	372	WP_093503954.1	Yes	No
DUF1513 domain-containing protein	386	WP_084336696.1	Yes	No
polyamine ABC transporter ATP-binding protein	385	WP_084335928.1	Yes	No
tRNA 2-thiouridine(34) synthase MnmA	385	WP_133592663.1	Yes	No
glycerol acyltransferase	386	WP_024762652.1	Yes	No
flagellar biosynthesis protein FlhB	378	WP_173205970.1	Yes	No
CoA transferase	384	WP_193901671.1	Yes	No
bifunctional aconitate hydratase 2/2-methylisocitrate dehydratase	869	WP_090348586.1	Yes	No
protease SohB	383	WP_133587997.1	Yes	No
aminomethyltransferase family protein	382	WP_173208931.1	Yes	No
glycosyltransferase family 4 protein	382	WP_143489185.1	Yes	No
outer membrane protein assembly factor BamB	381	WP_123888493.1	Yes	No
amino acid ABC transporter substrate-binding protein	381	WP_085754091.1	Yes	No
molecular chaperone DnaJ	381	WP_096344975.1	Yes	No
ribonuclease D	373	WP_080051747.1	Yes	No
4-phosphoerythronate dehydrogenase PdxB	376	WP_230927513.1	Yes	No
pseudouridine synthase	349	WP_190426443.1	Yes	No
flavodoxin-dependent (E)-4-hydroxy-3-methylbut-2-enyl-diphosphate synthase	378	WP_172245835.1	Yes	No
ribonucleotide-diphosphate reductase subunit beta	377	WP_090538995.1	Yes	No
NAD(P)H-hydrate epimerase	377	WP_079443765.1	Yes	No
aspartate-semialdehyde dehydrogenase	377	WP_085750774.1	Yes	No
succinyl-diaminopimelate desuccinylase	377	WP_172245675.1	Yes	No
hydrolase	377	WP_051231484.1	Yes	No
LPS export ABC transporter permease LptF	368	WP_039560797.1	Yes	No
quinolinate synthase NadA	377	WP_093389624.1	Yes	No
glutamate 5-kinase	376	WP_090192785.1	Yes	No
methyltransferase	376	WP_127161626.1	Yes	No
tRNA 2-selenouridine(34) synthase MnmH	376	WP_138407517.1	Yes	No
DNA-protecting protein DprA	375	WP_052508748.1	Yes	No
histidinol-phosphate transaminase	375	WP_149331063.1	Yes	No
S-(hydroxymethyl)glutathione dehydrogenase/class III alcohol dehydrogenase	375	WP_022965891.1	Yes	No
trypsin-like peptidase domain-containing protein	385	WP_186678470.1	Yes	No
KpsF/GutQ family sugar-phosphate isomerase	373	WP_093471162.1	Yes	No
recombinase RecA	371	WP_122784709.1	Yes	No
erythrose-4-phosphate dehydrogenase	355	WP_099522867.1	Yes	No
chromosome partitioning protein ParA	371	WP_090274979.1	Yes	No
prephenate dehydratase	369	WP_074884994.1	Yes	No
DNA polymerase III subunit beta	369	WP_144572579.1	Yes	No
alpha/beta hydrolase	369	WP_040260795.1	Yes	No
3,4-dihydroxy-2-butanone-4-phosphate synthase	369	WP_093388341.1	Yes	No
tRNA dihydrouridine(20/20a) synthase DusA	368	WP_090229165.1	Yes	No
tRNA (uridine(54)-C5)-methyltransferase TrmA	359	WP_014340319.1	Yes	No
anhydro-N-acetylmuramic acid kinase	366	WP_127164749.1	Yes	No
undecaprenyldiphospho-muramoylpentapeptide beta-N-acetylglucosaminyltransferase	356	WP_073298728.1	Yes	No
PAS domain S-box protein	365	WP_085750184.1	Yes	No
DNA replication/repair protein RecF	367	WP_168085502.1	Yes	No
bifunctional diaminohydroxyphosphoribosylaminopyrimidine deaminase/5-amino-6-(5-phosphoribosylamino)uracil reductase RibD	365	WP_093388338.1	Yes	No
uroporphyrinogen decarboxylase	364	WP_085753633.1	Yes	No
3-deoxy-7-phosphoheptulonate synthase	363	WP_172243515.1	Yes	No
cell division protein ZapE	363	WP_172246628.1	Yes	No
TIGR00730 family Rossman fold protein	362	WP_150277677.1	Yes	No
microcin C ABC transporter permease YejB	361	WP_073266808.1	Yes	No
peptide chain release factor 1	362	WP_172241403.1	Yes	No
endolytic transglycosylase MltG	353	WP_188982578.1	Yes	No
polyamine ABC transporter substrate-binding protein	361	WP_131174955.1	Yes	No
alanine racemase	361	WP_172240537.1	Yes	No
FtsH protease activity modulator HflK	361	WP_133588814.1	Yes	No
3-isopropylmalate dehydrogenase	360	WP_012701955.1	Yes	No
3-phosphoserine/phosphohydroxythreonine transaminase	360	WP_186678016.1	Yes	No
lipopolysaccharide heptosyltransferase II	344	WP_084320959.1	Yes	No
3-dehydroquinate synthase	360	WP_133588990.1	Yes	No
GlxA family transcriptional regulator	359	WP_088235618.1	Yes	No
5-(carboxyamino)imidazole ribonucleotide synthase	362	WP_101495567.1	Yes	No
dihydroorotase	348	WP_084338249.1	Yes	No
tRNA pseudouridine(13) synthase TruD	356	WP_090348831.1	Yes	No
s-methyl-5-thioribose-1-phosphate isomerase	356	WP_074884985.1	Yes	No
porphobilinogen synthase	337	WP_073303026.1	Yes	No
chemotaxis response regulator protein-glutamate methylesterase	356	WP_090380449.1	Yes	No
oxygen-dependent coproporphyrinogen oxidase	356	WP_215730931.1	Yes	No
fructose-bisphosphate aldolase class II	348	WP_144569985.1	Yes	No
dTDP-glucose 4,6-dehydratase	354	WP_090351450.1	Yes	No
signal peptidase I	354	WP_133586920.1	Yes	No
flagellar motor switch protein FliG	354	WP_133589701.1	Yes	No
tRNA dihydrouridine synthase DusB	353	WP_172237417.1	Yes	No
NADP(H)-dependent aldo-keto reductase	352	WP_187671718.1	Yes	No
arginine N-succinyltransferase	352	WP_092386889.1	Yes	No
N-acetyl-gamma-glutamyl-phosphate reductase	352	WP_172242719.1	Yes	No
LPS export ABC transporter permease LptG	354	WP_101496364.1	Yes	No
quinone-dependent dihydroorotate dehydrogenase	352	WP_183164672.1	Yes	No
A/G-specific adenine glycosylase	352	WP_133589262.1	Yes	No
flagellar motor switch protein FliM	351	WP_010567392.1	Yes	No
iron ABC transporter substrate-binding protein	351	WP_085754086.1	Yes	No
lytic murein transglycosylase B	351	WP_172240564.1	Yes	No
rod shape-determining protein	351	WP_109703815.1	Yes	No
ferrochelatase	351	WP_059313460.1	Yes	No
selenide, water dikinase SelD	351	WP_022966057.1	Yes	No
NAD(P)H-dependent glycerol-3-phosphate dehydrogenase	350	WP_120996317.1	Yes	No
permease-like cell division protein FtsX	350	WP_149332777.1	Yes	No
DNA polymerase III subunit delta	345	WP_027591150.1	Yes	No
adenosine deaminase	348	WP_085749812.1	Yes	No
alpha-L-glutamate ligase-like protein	326	WP_011168352.1	Yes	No
PhoH family protein	348	WP_093382725.1	Yes	No
L,D-transpeptidase family protein	323	WP_109704295.1	Yes	No
type IV pili twitching motility protein PilT	347	WP_085753772.1	Yes	No
aspartate carbamoyltransferase catalytic subunit	347	WP_149332745.1	Yes	No
2,3,4,5-tetrahydropyridine-2,6-dicarboxylate N-succinyltransferase	346	WP_010797367.1	Yes	No
nitronate monooxygenase	346	WP_127163722.1	Yes	No
23S rRNA (cytidine(2498)	345	WP_133593788.1	Yes	No
lipopolysaccharide heptosyltransferase I	332	WP_041108216.1	Yes	No
4-hydroxythreonine-4-phosphate dehydrogenase PdxA	331	WP_017675671.1	Yes	No
serine/threonine protein kinase	342	WP_172237190.1	Yes	No
nucleoid-associated protein YejK	335	WP_022966543.1	Yes	No
phosphotransferase	342	WP_127161773.1	Yes	No
UDP-3-O-(3-hydroxymyristoyl)glucosamine N-acyltransferase	354	WP_010797387.1	Yes	No
NAD(P)H-quinone oxidoreductase	342	WP_215730952.1	Yes	No
LLM class flavin-dependent oxidoreductase	341	WP_074821378.1	Yes	No
DNA polymerase III subunit delta	330	WP_092385046.1	Yes	No
sulfate ABC transporter substrate-binding protein	341	WP_190418847.1	Yes	No
class 1 fructose-bisphosphatase	340	WP_127162023.1	Yes	No
rhodanese domain-containing protein	311	WP_024764372.1	Yes	No
metalloregulator ArsR/SmtB family transcription factor	319	WP_093984697.1	Yes	No
S49 family peptidase	326	WP_119894065.1	Yes	No
23S rRNA (adenine(1618)-N(6))-methyltransferase RlmF	339	WP_082049962.1	Yes	No
thiamine-phosphate kinase	339	WP_092384239.1	Yes	No
cytochrome d ubiquinol oxidase subunit II	332	WP_133592150.1	Yes	No
phenylalanine--tRNA ligase subunit alpha	338	WP_012700658.1	Yes	No
sulfate ABC transporter substrate-binding protein	338	WP_074918854.1	Yes	No
arginine N-succinyltransferase	338	WP_150635707.1	Yes	No
glycosyl transferase family protein	338	WP_187672764.1	Yes	No
UDP-N-acetylmuramate dehydrogenase	338	WP_127161642.1	Yes	No
MoxR family ATPase	338	WP_178119294.1	Yes	No
LysR family transcriptional regulator	337	WP_085749846.1	Yes	No
serine/threonine protein phosphatase	323	WP_093985439.1	Yes	No
anthranilate phosphoribosyltransferase	336	WP_172244919.1	Yes	No
NADH-quinone oxidoreductase subunit NuoH	336	WP_059315332.1	Yes	No
phosphate acyltransferase PlsX	343	WP_133587104.1	Yes	No
beta-N-acetylhexosaminidase	335	WP_133587536.1	Yes	No
DNA-directed RNA polymerase subunit alpha	333	WP_012699326.1	Yes	No
sulfate ABC transporter ATP-binding protein	333	WP_090224762.1	Yes	No
DUF2333 family protein	333	WP_149332209.1	Yes	No
LysR substrate-binding domain-containing protein	332	WP_172239714.1	Yes	No
oxidoreductase	331	WP_090348407.1	Yes	No
CDP-6-deoxy-delta-3,4-glucoseen reductase	331	WP_044498994.1	Yes	No
VWA domain-containing protein	331	WP_127163490.1	Yes	No
site-specific tyrosine recombinase XerD	330	WP_235906680.1	Yes	No
OmpA family protein	330	WP_223655843.1	Yes	No
DUF72 domain-containing protein	330	WP_096003040.1	Yes	No
methylenetetrahydrofolate reductase	330	WP_172243692.1	Yes	No
tRNA 2-thiocytidine(32) synthetase TtcA	330	WP_172245725.1	Yes	No
23S rRNA pseudouridine(955/2504/2580) synthase RluC	330	WP_074702871.1	Yes	No
acetyl-CoA carboxylase carboxyltransferase subunit beta	328	WP_144570354.1	Yes	No
zinc-binding dehydrogenase	327	WP_072432530.1	Yes	No
magnesium transporter	326	WP_075745913.1	Yes	No
4-hydroxy-3-methylbut-2-enyl diphosphate reductase	325	WP_085752848.1	Yes	No
small ribosomal subunit biogenesis GTPase RsgA	325	WP_172246474.1	Yes	No
quinone oxidoreductase	325	WP_090454857.1	Yes	No
prolyl aminopeptidase	324	WP_150276648.1	Yes	No
thioredoxin-disulfide reductase	324	WP_059313582.1	Yes	No
acetyl-CoA carboxylase carboxyltransferase subunit alpha	324	WP_093388654.1	Yes	No
2-hydroxyacid dehydrogenase	323	WP_218571968.1	Yes	No
ACP S-malonyltransferase	323	WP_182834184.1	Yes	No
cobalamin biosynthesis protein	323	WP_127162030.1	Yes	No
tRNA-dihydrouridine synthase C	323	WP_022966602.1	Yes	No
LysR family transcriptional regulator	322	WP_090620532.1	Yes	No
ABC transporter ATP-binding protein	322	WP_172240682.1	Yes	No
tRNA 5-methoxyuridine(34)/uridine 5-oxyacetic acid(34) synthase CmoB	321	WP_223655527.1	Yes	No
23S rRNA pseudouridine(1911/1915/1917) synthase RluD	319	WP_093473465.1	Yes	No
motility protein MotB	320	WP_090212204.1	Yes	No
chemotaxis protein CheV	320	WP_122783068.1	Yes	No
ribose-phosphate pyrophosphokinase	320	WP_085749567.1	Yes	No
hydroxymethylbilane synthase	320	WP_172239144.1	Yes	No
glutathione synthase	319	WP_085753677.1	Yes	No
DUF58 domain-containing protein	313	WP_027589688.1	Yes	No
D-alanine--D-alanine ligase	318	WP_172245198.1	Yes	No
tRNA (adenosine(37)-N6)-dimethylallyltransferase MiaA	318	WP_235951124.1	Yes	No
histone deacetylase	316	WP_012699658.1	Yes	No
ATP-binding cassette domain-containing protein	316	WP_012703511.1	Yes	No
homoserine kinase	316	WP_090198140.1	Yes	No
folate-binding protein	316	WP_028240508.1	Yes	No
NAD(P)-binding protein	329	WP_101194172.1	Yes	No
response regulator	315	WP_144571680.1	Yes	No
Hsp33 family molecular chaperone HslO	315	WP_172237882.1	Yes	No
Nudix family hydrolase	315	WP_127162083.1	Yes	No
cysteine synthase CysM	315	WP_131193224.1	Yes	No
alpha/beta hydrolase	314	WP_223654601.1	Yes	No
UTP--glucose-1-phosphate uridylyltransferase	314	WP_090273112.1	Yes	No
GTPase Era	313	WP_193452755.1	Yes	No
tRNA pseudouridine(55) synthase TruB	312	WP_172240280.1	Yes	No
NAD(P)-dependent oxidoreductase	312	WP_090204995.1	Yes	No
hydrogen peroxide-inducible genes activator	312	WP_093388134.1	Yes	No
protein translocase subunit SecF	309	WP_177412519.1	Yes	No
isocitrate lyase/PEP mutase family protein	310	WP_211197929.1	Yes	No
hydroxymethylglutaryl-CoA lyase	310	WP_090274992.1	Yes	No
RNA polymerase sigma factor RpoS	310	WP_090500742.1	Yes	No
EamA family transporter RarD	309	WP_093397388.1	Yes	No
RNA polymerase sigma factor RpoH	309	WP_085752980.1	Yes	No
LysR family transcriptional regulator	308	WP_169935263.1	Yes	No
50S ribosomal protein L3 N(5)-glutamine methyltransferase	308	WP_133587415.1	Yes	No
tyrosine recombinase XerC	308	WP_133591887.1	Yes	No
ornithine carbamoyltransferase	307	WP_022965551.1	Yes	No
rod shape-determining protein MreC	342	WP_096368004.1	Yes	No
acetylglutamate kinase	306	WP_092389076.1	Yes	No
cysteine synthase A	306	WP_085753634.1	Yes	No
LysR family transcriptional regulator	296	WP_092283930.1	Yes	No
lipid A biosynthesis lauroyl acyltransferase	310	WP_230926963.1	Yes	No
energy transducer TonB	297	WP_043248631.1	Yes	No
LysR family transcriptional regulator	305	WP_084168025.1	Yes	No
NAD(+) diphosphatase	304	WP_083392490.1	Yes	No
bifunctional prephenate dehydrogenase/3-phosphoshikimate 1-carboxyvinyltransferase	743	WP_131173633.1	Yes	No
carboxylating nicotinate-nucleotide diphosphorylase	304	WP_133593137.1	Yes	No
chromosome partitioning protein ParB	290	WP_043214196.1	Yes	No
LysR family transcriptional regulator	303	WP_047528931.1	Yes	No
recombination-associated protein RdgC	306	WP_092367931.1	Yes	No
M23 family metallopeptidase	303	WP_173204396.1	Yes	No
ABC transporter permease subunit	303	WP_190420820.1	Yes	No
PHP domain-containing protein	302	WP_172241797.1	Yes	No
glucose-1-phosphate thymidylyltransferase	302	WP_022965217.1	Yes	No
LysR family transcriptional regulator	302	WP_051394260.1	Yes	No
30S ribosomal protein S6--L-glutamate ligase	301	WP_012699195.1	Yes	No
protoheme IX farnesyltransferase	301	WP_085752982.1	Yes	No
zinc ABC transporter substrate-binding protein	301	WP_127164008.1	Yes	No
ATP-binding protein	301	WP_183165366.1	Yes	No
putrescine ABC transporter permease PotI	300	WP_014595350.1	Yes	No
(2E,6E)-farnesyl diphosphate synthase	300	WP_010467332.1	Yes	No
NAD(+) kinase	293	WP_090537134.1	Yes	No
serine protein kinase RIO	298	WP_048723046.1	Yes	No
LysR family transcriptional regulator	309	WP_074529819.1	Yes	No
SMC-Scp complex subunit ScpB	248	WP_188635186.1	Yes	No
lipid A biosynthesis lauroyl acyltransferase	295	WP_055103165.1	Yes	No
LysR family transcriptional regulator	298	WP_090512515.1	Yes	No
50S ribosomal protein L11 methyltransferase	298	WP_133588442.1	Yes	No
protease HtpX	297	WP_123889021.1	Yes	No
branched-chain amino acid ABC transporter permease	297	WP_085750068.1	Yes	No
succinate--CoA ligase subunit alpha	294	WP_038613108.1	Yes	No
4-hydroxybenzoate octaprenyltransferase	297	WP_127164155.1	Yes	No
F0F1 ATP synthase subunit gamma	297	WP_127164313.1	Yes	No
tRNA pseudouridine(38-40) synthase TruA	297	WP_022966595.1	Yes	No
prepilin peptidase	297	WP_133593125.1	Yes	No
4-hydroxy-tetrahydrodipicolinate synthase	295	WP_016498340.1	Yes	No
MurR/RpiR family transcriptional regulator	294	WP_043248198.1	Yes	No
flagellar motor stator protein MotA	295	WP_090310943.1	Yes	No
protease modulator HflC	295	WP_172246494.1	Yes	No
tRNA glutamyl-Q(34) synthetase GluQRS	295	WP_133591850.1	Yes	No
flagellar motor protein MotD	279	WP_074866310.1	Yes	No
CDP-diacylglycerol--serine O-phosphatidyltransferase	291	WP_127164148.1	Yes	No
CBS domain-containing protein	293	WP_172241139.1	Yes	No
cytochrome c oxidase subunit 3	298	WP_036991519.1	Yes	No
NAD(P)-dependent oxidoreductase	293	WP_059315753.1	Yes	No
membrane protein	293	WP_041976579.1	Yes	No
response regulator	283	WP_074820839.1	Yes	No
glutamate racemase	290	WP_090251455.1	Yes	No
3-deoxy-8-phosphooctulonate synthase	290	WP_003821131.1	Yes	No
TSUP family transporter	289	WP_012700445.1	Yes	No
acyl-CoA thioesterase II	289	WP_150279123.1	Yes	No
ABC transporter ATP-binding protein	289	WP_092285592.1	Yes	No
putative selenate ABC transporter substrate-binding protein	289	WP_223655004.1	Yes	No
carbon-nitrogen hydrolase family protein	289	WP_090255525.1	Yes	No
formyltetrahydrofolate deformylase	289	WP_134163442.1	Yes	No
cation diffusion facilitator family transporter	288	WP_127164158.1	Yes	No
SDR family NAD(P)-dependent oxidoreductase	288	WP_092389002.1	Yes	No
MoxR family ATPase	288	WP_093382529.1	Yes	No
hypothetical protein	287	WP_074777685.1	Yes	No
sulfite exporter TauE/SafE family protein	278	WP_138406366.1	Yes	No
nucleoside triphosphate pyrophosphohydrolase	287	WP_172241731.1	Yes	No
cell division protein FtsQ/DivIB	287	WP_109701987.1	Yes	No
carboxy-S-adenosyl-L-methionine synthase CmoA	287	WP_170911384.1	Yes	No
peptide chain release factor N(5)-glutamine methyltransferase	277	WP_172241406.1	Yes	No
YicC family protein	287	WP_133588572.1	Yes	No
universal stress protein	286	WP_123889781.1	Yes	No
type I methionyl aminopeptidase	260	WP_048363352.1	Yes	No
gamma-carboxygeranoyl-CoA hydratase	286	WP_044318542.1	Yes	No
aldo/keto reductase	286	WP_022967356.1	Yes	No
undecaprenyl-diphosphate phosphatase	285	WP_085750826.1	Yes	No
mechanosensitive ion channel protein MscS	339	WP_080947063.1	Yes	No
F0F1 ATP synthase subunit A	285	WP_133592035.1	Yes	No
bifunctional methylenetetrahydrofolate dehydrogenase/methenyltetrahydrofolate cyclohydrolase FolD	284	WP_085750549.1	Yes	No
sulfate ABC transporter permease subunit CysT	284	WP_109703842.1	Yes	No
phosphatidate cytidylyltransferase	271	WP_151136355.1	Yes	No
methyltransferase domain-containing protein	283	WP_144570933.1	Yes	No
septal ring lytic transglycosylase RlpA family protein	283	WP_172240567.1	Yes	No
neutral zinc metallopeptidase	283	WP_127162442.1	Yes	No
sulfate ABC transporter permease subunit CysW	283	WP_127164611.1	Yes	No
3-methyl-2-oxobutanoate hydroxymethyltransferase	283	WP_093381960.1	Yes	No
phosphatidylserine decarboxylase	282	WP_085753450.1	Yes	No
lipopolysaccharide core heptose(I) kinase RfaP	282	WP_119953508.1	Yes	No
YciK family oxidoreductase	250	WP_093393592.1	Yes	No
ABC transporter ATP-binding protein	282	WP_093383972.1	Yes	No
RNase adapter RapZ	282	WP_133591794.1	Yes	No
methyltransferase domain-containing protein	257	WP_078274040.1	Yes	No
S-formylglutathione hydrolase	281	WP_127164528.1	Yes	No
23S rRNA (adenine(2030)-N(6))-methyltransferase RlmJ	280	WP_123888415.1	Yes	No
ABC transporter ATP-binding protein	279	WP_085749727.1	Yes	No
protein-glutamate O-methyltransferase CheR	279	WP_133589981.1	Yes	No
pantoate--beta-alanine ligase	278	WP_081608113.1	Yes	No
segregation/condensation protein A	278	WP_085750089.1	Yes	No
enoyl-CoA hydratase	278	WP_074938291.1	Yes	No
hydrolase TatD	278	WP_093986828.1	Yes	No
shikimate dehydrogenase	278	WP_074864053.1	Yes	No
zinc-dependent peptidase	278	WP_059316428.1	Yes	No
ParA family protein	262	WP_136666302.1	Yes	No
ABC transporter permease	278	WP_104739745.1	Yes	No
tRNA cyclic N6-threonylcarbamoyladenosine(37) synthase TcdA	269	WP_125859918.1	Yes	No
GntR family transcriptional regulator	278	WP_090230094.1	Yes	No
NADPH-dependent 7-cyano-7-deazaguanine reductase QueF	276	WP_127164789.1	Yes	No
prolipoprotein diacylglyceryl transferase	277	WP_133588944.1	Yes	No
M48 family metallopeptidase	277	WP_133590618.1	Yes	No
transporter	276	WP_037022604.1	Yes	No
diaminopimelate epimerase	276	WP_211197848.1	Yes	No
phosphonate ABC transporter, permease protein PhnE	276	WP_051231755.1	Yes	No
short chain dehydrogenase	275	WP_074884780.1	Yes	No
endonuclease/exonuclease/phosphatase family protein	275	WP_172239042.1	Yes	No
MinD/ParA family protein	274	WP_126190728.1	Yes	No
3&apos;(2&apos;),5&apos;-bisphosphate nucleotidase CysQ	274	WP_172237933.1	Yes	No
kinase/pyrophosphorylase	272	WP_054998799.1	Yes	No
dihydropteroate synthase	274	WP_133593491.1	Yes	No
zinc ABC transporter ATP-binding protein ZnuC	273	WP_090264110.1	Yes	No
class I SAM-dependent methyltransferase	264	WP_166360021.1	Yes	No
DUF2797 domain-containing protein	273	WP_172245307.1	Yes	No
peptidoglycan DD-metalloendopeptidase family protein	274	WP_236042996.1	Yes	No
inositol monophosphatase	273	WP_039559747.1	Yes	No
4-hydroxy-tetrahydrodipicolinate reductase	273	WP_133591742.1	Yes	No
aminodeoxychorismate lyase	272	WP_074827459.1	Yes	No
phosphate ABC transporter substrate-binding protein	272	WP_090539356.1	Yes	No
formate dehydrogenase accessory sulfurtransferase FdhD	272	WP_092288512.1	Yes	No
exodeoxyribonuclease III	272	WP_090358453.1	Yes	No
septum site-determining protein MinD	272	WP_017642794.1	Yes	No
metal ABC transporter substrate-binding protein	271	WP_019363377.1	Yes	No
class II glutamine amidotransferase	259	WP_149332162.1	Yes	No
HDOD domain-containing protein	271	WP_194718670.1	Yes	No
sulfurtransferase	271	WP_129481838.1	Yes	No
bifunctional DNA-formamidopyrimidine glycosylase/DNA-(apurinic or apyrimidinic site) lyase	270	WP_193680936.1	Yes	No
heme ABC transporter permease	270	WP_052075196.1	Yes	No
pyrroline-5-carboxylate reductase	270	WP_127162100.1	Yes	No
thiazole synthase	263	WP_085753518.1	Yes	No
bifunctional hydroxymethylpyrimidine kinase/phosphomethylpyrimidine kinase	265	WP_186675834.1	Yes	No
RNA methyltransferase	269	WP_235951061.1	Yes	No
zinc ABC transporter permease subunit ZnuB	269	WP_183165949.1	Yes	No
N-acetylmuramoyl-L-alanine amidase	268	WP_127164184.1	Yes	No
amino acid ABC transporter ATP-binding protein	268	WP_131191842.1	Yes	No
ParA family protein	267	WP_123888044.1	Yes	No
protein phosphatase CheZ	262	WP_003441885.1	Yes	No
GntR family transcriptional regulator	267	WP_083491766.1	Yes	No
tryptophan synthase subunit alpha	266	WP_172244915.1	Yes	No
hypothetical protein	266	WP_133587575.1	Yes	No
DNA polymerase III subunit epsilon	265	WP_081492822.1	Yes	No
ABC transporter permease	265	WP_172240679.1	Yes	No
TatD family hydrolase	265	WP_101193423.1	Yes	No
transcriptional regulator LldR	264	WP_085749837.1	Yes	No
7-carboxy-7-deazaguanine synthase QueE	264	WP_073658440.1	Yes	No
ATP-binding cassette domain-containing protein	263	WP_145139533.1	Yes	No
ParA family protein	263	WP_017937570.1	Yes	No
pyridoxine 5&apos;-phosphate synthase	263	WP_178116302.1	Yes	No
TatD family hydrolase	260	WP_131192714.1	Yes	No
flagellar basal-body rod protein FlgG	262	WP_145142827.1	Yes	No
exodeoxyribonuclease III	262	WP_089169581.1	Yes	No
1-(5-phosphoribosyl)-5-	262	WP_093389286.1	Yes	No
hydroxyacylglutathione hydrolase	261	WP_127164903.1	Yes	No
DeoR family transcriptional regulator	260	WP_058073713.1	Yes	No
enoyl-ACP reductase FabI	259	WP_010563431.1	Yes	No
ABC transporter	261	WP_101497726.1	Yes	No
hypothetical protein	260	WP_082806397.1	Yes	No
DUF599 family protein	260	WP_187673433.1	Yes	No
bifunctional demethylmenaquinone methyltransferase/2-methoxy-6-polyprenyl-1,4-benzoquinol methylase UbiE	260	WP_089392883.1	Yes	No
peroxide stress protein YaaA	259	WP_090337006.1	Yes	No
imidazole glycerol phosphate synthase subunit HisF	256	WP_145139147.1	Yes	No
spermidine synthase	261	WP_190417059.1	Yes	No
ferredoxin--NADP reductase	259	WP_119144887.1	Yes	No
electron transfer flavoprotein subunit beta/FixA family protein	259	WP_044501518.1	Yes	No
molybdopterin-synthase adenylyltransferase MoeB	259	WP_172241409.1	Yes	No
hypothetical protein	259	WP_053253619.1	Yes	No
cytochrome biogenesis protein	259	WP_093478882.1	Yes	No
flagellar biosynthetic protein FliR	259	WP_133589669.1	Yes	No
ferredoxin--NADP reductase	258	WP_012699445.1	Yes	No
acyl-ACP--UDP-N-acetylglucosamine O-acyltransferase	258	WP_012702402.1	Yes	No
ABC transporter	258	WP_090313227.1	Yes	No
outer membrane protein assembly factor BamD	258	WP_090624379.1	Yes	No
twin-arginine translocase subunit TatC	258	WP_133589368.1	Yes	No
ATP-binding cassette domain-containing protein	257	WP_152386106.1	Yes	No
YdcF family protein	257	WP_172240543.1	Yes	No
Nif3-like dinuclear metal center hexameric protein	257	WP_150301878.1	Yes	No
1-acyl-sn-glycerol-3-phosphate acyltransferase	257	WP_188866220.1	Yes	No
3-deoxy-manno-octulosonate cytidylyltransferase	257	WP_101496966.1	Yes	No
flagellar biosynthetic protein FliP	256	WP_090310912.1	Yes	No
pimeloyl-ACP methyl ester esterase BioH	256	WP_172237179.1	Yes	No
amidohydrolase	263	WP_023382198.1	Yes	No
peptidoglycan editing factor PgeF	241	WP_138520318.1	Yes	No
two-component system response regulator OmpR	255	WP_093390643.1	Yes	No
serine O-acetyltransferase	254	WP_085750315.1	Yes	No
uroporphyrinogen-III C-methyltransferase	254	WP_127162037.1	Yes	No
SDR family oxidoreductase	253	WP_012699989.1	Yes	No
triose-phosphate isomerase	253	WP_074779318.1	Yes	No
GNAT family N-acetyltransferase	253	WP_172241345.1	Yes	No
nickel permease	253	WP_043254905.1	Yes	No
5'/3'-nucleotidase SurE	252	WP_085751628.1	Yes	No
NAD(P)-dependent oxidoreductase	247	WP_016492729.1	Yes	No
septum site-determining protein MinC	251	WP_080049973.1	Yes	No
fumarate/nitrate reduction transcriptional regulator Fnr	244	WP_032887662.1	Yes	No
FKBP-type peptidyl-prolyl cis-trans isomerase	234	WP_150277579.1	Yes	No
LPS export ABC transporter ATP-binding protein	251	WP_093390045.1	Yes	No
monofunctional biosynthetic peptidoglycan transglycosylase	249	WP_127161732.1	Yes	No
carbonic anhydrase	250	WP_011915161.1	Yes	No
3-methyladenine DNA glycosylase	250	WP_090441981.1	Yes	No
hypothetical protein	250	WP_093984635.1	Yes	No
SAM-dependent methyltransferase	258	WP_089358965.1	Yes	No
3-oxoacyl-ACP reductase FabG	250	WP_133587107.1	Yes	No
glycerophosphodiester phosphodiesterase	249	WP_090538582.1	Yes	No
succinate dehydrogenase iron-sulfur subunit	249	WP_089391385.1	Yes	No
RNA polymerase sigma factor FliA	249	WP_024764971.1	Yes	No
amino acid ABC transporter	249	WP_052469152.1	Yes	No
DsbC family protein	249	WP_127163266.1	Yes	No
tol-pal system protein YbgF	249	WP_127164577.1	Yes	No
YggS family pyridoxal phosphate-dependent enzyme	249	WP_093388132.1	Yes	No
ATP-binding cassette domain-containing protein	249	WP_190418119.1	Yes	No
protein kinase	248	WP_123887589.1	Yes	No
sulfate transporter CysZ	247	WP_093391393.1	Yes	No
flagellar motor protein	246	WP_065260753.1	Yes	No
DNA/RNA nuclease SfsA	248	WP_022964506.1	Yes	No
tRNA (N6-threonylcarbamoyladenosine(37)-N6)-methyltransferase TrmO	248	WP_101497001.1	Yes	No
DUF533 domain-containing protein	246	WP_145137395.1	Yes	No
energy-coupling factor ABC transporter permease	246	WP_186673991.1	Yes	No
ABC transporter ATP-binding protein	246	WP_108107585.1	Yes	No
DNA-binding response regulator	246	WP_090268002.1	Yes	No
adenosylcobinamide-GDP ribazoletransferase	246	WP_194719610.1	Yes	No
ketohydroxyglutarate aldolase	245	WP_014597657.1	Yes	No
uracil-DNA glycosylase	245	WP_187672406.1	Yes	No
flagellar basal-body rod protein FlgF	245	WP_172244421.1	Yes	No
response regulator transcription factor	244	WP_133589179.1	Yes	No
acetyl/propionyl/methylcrotonyl-CoA carboxylase subunit alpha	664	WP_029866400.1	Yes	No
DUF3108 domain-containing protein	236	WP_060479779.1	Yes	No
ribonuclease PH	243	WP_093384418.1	Yes	No
ABC transporter ATP-binding protein	243	WP_093390354.1	Yes	No
7-cyano-7-deazaguanine synthase QueC	242	WP_084166372.1	Yes	No
16S rRNA (uracil(1498)-N(3))-methyltransferase	240	WP_101497173.1	Yes	No
YebC/PmpR family DNA-binding transcriptional regulator	241	WP_093383108.1	Yes	No
UDP-2,3-diacylglucosamine diphosphatase	241	WP_133591530.1	Yes	No
DNA-binding response regulator	240	WP_036993188.1	Yes	No
bifunctional 2-polyprenyl-6-hydroxyphenol methylase/3-demethylubiquinol 3-O-methyltransferase UbiG	235	WP_092282972.1	Yes	No
phosphate signaling complex protein PhoU	239	WP_172245554.1	Yes	No
gamma carbonic anhydrase family protein	239	WP_194718619.1	Yes	No
AzlC family ABC transporter permease	238	WP_186548495.1	Yes	No
tRNA (guanosine(46)-N7)-methyltransferase TrmB	238	WP_085750827.1	Yes	No
endonuclease III	238	WP_133587857.1	Yes	No
DnaA regulatory inactivator Hda	237	WP_123890830.1	Yes	No
molybdate ABC transporter permease subunit	237	WP_220790803.1	Yes	No
SDR family oxidoreductase	237	WP_172239892.1	Yes	No
16S rRNA (uracil(1498)-N(3))-methyltransferase	237	WP_127161515.1	Yes	No
lipoprotein-releasing system ATP-binding protein LolD	236	WP_041106116.1	Yes	No
arginyltransferase	236	WP_127162626.1	Yes	No
LrgB family protein	236	WP_081320036.1	Yes	No
ribonuclease T	236	WP_133590620.1	Yes	No
dethiobiotin synthase	235	WP_127162476.1	Yes	No
DUF1043 domain-containing protein	235	WP_093474882.1	Yes	No
pirin family protein	234	WP_187673259.1	Yes	No
ribonuclease III	234	WP_090193351.1	Yes	No
VacJ family lipoprotein	234	WP_109702321.1	Yes	No
HAD family hydrolase	234	WP_073262930.1	Yes	No
BAX inhibitor (BI)-1/YccA family protein	233	WP_085751624.1	Yes	No
leucyl/phenylalanyl-tRNA--protein transferase	233	WP_109702950.1	Yes	No
TetR family transcriptional regulator	228	WP_164731476.1	Yes	No
orotidine-5'-phosphate decarboxylase	233	WP_133586956.1	Yes	No
urea ABC transporter ATP-binding subunit UrtE	232	WP_016501844.1	Yes	No
HAD-IB family hydrolase	232	WP_083491699.1	Yes	No
ribulose-phosphate 3-epimerase	231	WP_085749110.1	Yes	No
phosphate regulon transcriptional regulator PhoB	231	WP_172245556.1	Yes	No
DUF484 domain-containing protein	232	WP_043218209.1	Yes	No
phosphoglycolate phosphatase	231	WP_127164176.1	Yes	No
flagellar basal body L-ring protein FlgH	225	WP_088276688.1	Yes	No
DNA-binding response regulator	230	WP_092282956.1	Yes	No
GMP/IMP nucleotidase	230	WP_172237927.1	Yes	No
nucleotidyltransferase family protein	230	WP_133590964.1	Yes	No
MotA/TolQ/ExbB proton channel family protein	230	WP_133592408.1	Yes	No
response regulator transcription factor	229	WP_150279387.1	Yes	No
5,6-dimethylbenzimidazole synthase	229	WP_090214523.1	Yes	No
methyltransferase	229	WP_048378408.1	Yes	No
DNA repair protein RecO	229	WP_127163583.1	Yes	No
ABC transporter permease	207	WP_109704398.1	Yes	No
JAB domain-containing protein	229	WP_042121530.1	Yes	No
protein TolQ	229	WP_133590661.1	Yes	No
heme exporter protein CcmB	228	WP_003149819.1	Yes	No
outer membrane beta-barrel protein	228	WP_144569955.1	Yes	No
NADH dehydrogenase	228	WP_040263806.1	Yes	No
enoyl-CoA hydratase	228	WP_022964829.1	Yes	No
ribonuclease HII	227	WP_149333368.1	Yes	No
ribose-5-phosphate isomerase RpiA	226	WP_012703293.1	Yes	No
tRNA-(ms[2]io[6]A)-hydroxylase	225	WP_230924650.1	Yes	No
isoprenoid biosynthesis glyoxalase ElbB	226	WP_037016546.1	Yes	No
ATP phosphoribosyltransferase	226	WP_093389281.1	Yes	No
histidine phosphatase family protein	225	WP_123891186.1	Yes	No
riboflavin synthase	225	WP_017849579.1	Yes	No
cell division ATP-binding protein FtsE	225	WP_133593283.1	Yes	No
16S rRNA (guanine(527)-N(7))-methyltransferase RsmG	224	WP_089392560.1	Yes	No
transcriptional repressor LexA	224	WP_085750470.1	Yes	No
lysine transporter LysE	209	WP_092430333.1	Yes	No
(d)CMP kinase	228	WP_003458396.1	Yes	No
fumarylacetoacetate hydrolase family protein	224	WP_133587646.1	Yes	No
pseudouridine synthase	223	WP_090305423.1	Yes	No
orotate phosphoribosyltransferase	223	WP_090379758.1	Yes	No
N-acetylmuramic acid 6-phosphate phosphatase MupP	223	WP_017939345.1	Yes	No
peptide-methionine (S)-S-oxide reductase MsrA	222	WP_016497642.1	Yes	No
TetR/AcrR family transcriptional regulator	222	WP_095185662.1	Yes	No
protein-L-isoaspartate(D-aspartate) O-methyltransferase	222	WP_172241776.1	Yes	No
cytochrome c1	222	WP_058774174.1	Yes	No
alpha/beta fold hydrolase	221	WP_223652615.1	Yes	No
cytochrome c4	221	WP_085750065.1	Yes	No
DNA-binding response regulator	221	WP_090263906.1	Yes	No
RluA family pseudouridine synthase	211	WP_101192374.1	Yes	No
non-canonical purine NTP pyrophosphatase, RdgB/HAM1 family	220	WP_090446549.1	Yes	No
imidazole glycerol phosphate synthase subunit HisH	212	WP_143488458.1	Yes	No
pyridoxamine 5'-phosphate oxidase	220	WP_101496722.1	Yes	No
phosphoglycerate mutase (2,3-diphosphoglycerate-independent)	216	WP_090624177.1	Yes	No
adenylate kinase	219	WP_172244501.1	Yes	No
SOS response-associated peptidase	219	WP_037018314.1	Yes	No
pilus assembly protein	218	WP_090409806.1	Yes	No
peroxiredoxin	218	WP_092387138.1	Yes	No
oxidoreductase	218	WP_074865980.1	Yes	No
3-isopropylmalate dehydratase small subunit	218	WP_188981294.1	Yes	No
ABC transporter substrate-binding protein	217	WP_127161785.1	Yes	No
tetratricopeptide repeat protein	217	WP_127162605.1	Yes	No
2-polyprenyl-3-methyl-6-methoxy-1,4-benzoquinone monooxygenase	217	WP_183165029.1	Yes	No
alpha/beta fold hydrolase	217	WP_058771802.1	Yes	No
high frequency lysogenization protein HflD	216	WP_172243570.1	Yes	No
GTP cyclohydrolase I FolE	160	WP_094185831.1	Yes	No
thiol:disulfide interchange protein DsbA/DsbL	206	WP_149333157.1	Yes	No
uracil phosphoribosyltransferase	216	WP_127162968.1	Yes	No
NUDIX domain-containing protein	200	WP_127164900.1	Yes	No
flavin prenyltransferase UbiX	215	WP_071173708.1	Yes	No
response regulator transcription factor	215	WP_172243908.1	Yes	No
haloacid dehalogenase	220	WP_010208369.1	Yes	No
cAMP-activated global transcriptional regulator CRP	215	WP_127164171.1	Yes	No
ATP-dependent Clp endopeptidase proteolytic subunit ClpP	215	WP_188635648.1	Yes	No
hypothetical protein	214	WP_090539135.1	Yes	No
alpha/beta hydrolase	214	WP_089390634.1	Yes	No
glycerol-3-phosphate 1-O-acyltransferase PlsY	214	WP_085752222.1	Yes	No
ATP-dependent zinc protease	214	WP_172238124.1	Yes	No
MBL fold metallo-hydrolase	213	WP_085748819.1	Yes	No
cob(I)yrinic acid a,c-diamide adenosyltransferase	213	WP_010794738.1	Yes	No
TIGR00645 family protein	213	WP_085750891.1	Yes	No
outer membrane lipoprotein chaperone LolA	212	WP_127163369.1	Yes	No
DTW domain-containing protein	213	WP_188981981.1	Yes	No
UvrY/SirA/GacA family response regulator transcription factor	213	WP_133592489.1	Yes	No
ACP phosphodiesterase	212	WP_223655079.1	Yes	No
RNA polymerase subunit sigma	194	WP_104738537.1	Yes	No
threonylcarbamoyl-AMP synthase	212	WP_133587919.1	Yes	No
threonine transporter RhtB	211	WP_150278895.1	Yes	No
cytochrome c biogenesis heme-transporting ATPase CcmA	211	WP_172244659.1	Yes	No
nicotinic acid mononucleotide adenylyltransferase	212	WP_104737258.1	Yes	No
GTP cyclohydrolase II	211	WP_133591766.1	Yes	No
FKBP-type peptidyl-prolyl cis-trans isomerase	209	WP_074939210.1	Yes	No
DNA-3-methyladenine glycosylase I	209	WP_090403489.1	Yes	No
cytochrome-c oxidase, cbb3-type subunit II	209	WP_085749390.1	Yes	No
23S rRNA (uridine(2552)-2'-O)-methyltransferase RlmE	209	WP_172240145.1	Yes	No
phosphoribosylanthranilate isomerase	209	WP_074869911.1	Yes	No
5-formyltetrahydrofolate cyclo-ligase	200	WP_150277984.1	Yes	No
phosphoribosylglycinamide formyltransferase	208	WP_085752751.1	Yes	No
methionine biosynthesis protein MetW	208	WP_074917433.1	Yes	No
dTMP kinase	204	WP_133587112.1	Yes	No
NAD(P)H:quinone oxidoreductase	207	WP_150277644.1	Yes	No
dephospho-CoA kinase	207	WP_040261702.1	Yes	No
tetratricopeptide repeat protein	206	WP_127164390.1	Yes	No
phosphoadenosine phosphosulfate reductase family protein	206	WP_013715758.1	Yes	No
lipoprotein insertase outer membrane protein LolB	206	WP_150304138.1	Yes	No
CoA pyrophosphatase	202	WP_127164607.1	Yes	No
ATP-binding protei	205	WP_080899289.1	Yes	No
arylesterase	205	WP_127163405.1	Yes	No
sel1 repeat family protein	205	WP_104737236.1	Yes	No
trimeric intracellular cation channel family protein	204	WP_172241963.1	Yes	No
recombination mediator RecR	204	WP_096346108.1	Yes	No
guanylate kinase	204	WP_127164738.1	Yes	No
glutathione S-transferase	203	WP_085752627.1	Yes	No
type 4a pilus biogenesis protein PilO	203	WP_172239579.1	Yes	No
MEM165/GDT1 family protein	197	WP_144569843.1	Yes	No
thiamine phosphate synthase	208	WP_090381876.1	Yes	No
septum formation inhibitor Maf	203	WP_127164624.1	Yes	No
UPF0149 family protein	187	WP_080051654.1	Yes	No
HAD family hydrolase	199	WP_127164834.1	Yes	No
aminodeoxychorismate/anthranilate synthase component II	203	WP_143487792.1	Yes	No
ubiquinol-cytochrome c reductase iron-sulfur subunit	202	WP_093385394.1	Yes	No
lysine transporter LysE	202	WP_093477818.1	Yes	No
DUF4823 domain-containing protein	201	WP_092385779.1	Yes	No
CDP-diacylglycerol--glycerol-3-phosphate 3-phosphatidyltransferase	200	WP_127162075.1	Yes	No
XRE family transcriptional regulator	199	WP_080899244.1	Yes	No
superoxide dismutase	198	WP_013974076.1	Yes	No
imidazoleglycerol-phosphate dehydratase HisB	198	WP_043047299.1	Yes	No
esterase	202	WP_085753035.1	Yes	No
hypothetical protein	197	WP_012702638.1	Yes	No
peptidylprolyl isomerase A	197	WP_092384984.1	Yes	No
4-aminobutyrate--2-oxoglutarate transaminase, partial	321	WP_090503890.1	Yes	No
methyltransferase	197	WP_172241674.1	Yes	No
DNA endonuclease SmrA	197	WP_211197974.1	Yes	No
YIP1 family protein	197	WP_058761057.1	Yes	No
nitroreductase family protein	197	WP_183166134.1	Yes	No
DJ-1/PfpI family protein	195	WP_041807359.1	Yes	No
ATP-dependent protease	194	WP_093984346.1	Yes	No
YceI family protein	194	WP_127163008.1	Yes	No
cytochrome c oxidase assembly protein	193	WP_128119737.1	Yes	No
Fe-S biogenesis protein NfuA	193	WP_172241351.1	Yes	No
SIS domain-containing protein	193	WP_127163002.1	Yes	No
DUF45 domain-containing protein	192	WP_150301294.1	Yes	No
NUDIX domain-containing protein	191	WP_152388907.1	Yes	No
lipopolysaccharide transport periplasmic protein LptA	191	WP_053254422.1	Yes	No
cob(I)yrinic acid a,c-diamide adenosyltransferase	188	WP_127162183.1	Yes	No
dCTP deaminase	188	WP_133587834.1	Yes	No
YqgE/AlgH family protein	189	WP_127164840.1	Yes	No
elongation factor P	189	WP_093473238.1	Yes	No
elongation factor P-like protein YeiP	188	WP_123889148.1	Yes	No
transcription elongation factor GreB	188	WP_093384439.1	Yes	No
peroxiredoxin	187	WP_012703065.1	Yes	No
glycine cleavage system protein R	187	WP_223651900.1	Yes	No
1,6-anhydro-N-acetylmuramyl-L-alanine amidase AmpD	187	WP_173173291.1	Yes	No
sigma-70 family RNA polymerase sigma factor	187	WP_133590220.1	Yes	No
ADP compounds hydrolase NudE	186	WP_172237930.1	Yes	No
NADH-quinone oxidoreductase subunit NuoI	186	WP_109702593.1	Yes	No
DUF1285 domain-containing protein	186	WP_059315727.1	Yes	No
cytochrome b	184	WP_208316201.1	Yes	No
hypoxanthine-guanine phosphoribosyltransferase	185	WP_012702641.1	Yes	No
glycine zipper 2TM domain-containing protein	185	WP_089168999.1	Yes	No
translation initiation factor IF-3	185	WP_085751166.1	Yes	No
D-glycero-beta-D-manno-heptose 1,7-bisphosphate 7-phosphatase	185	WP_152597704.1	Yes	No
DUF3299 domain-containing protein	185	WP_127161908.1	Yes	No
hypothetical protein	185	WP_022967341.1	Yes	No
ATP-dependent protease subunit HslV	176	WP_096346667.1	Yes	No
fimbriae biosynthesis protein	184	WP_079442682.1	Yes	No
YecA family protein	184	WP_172245641.1	Yes	No
DNA-binding response regulator	184	WP_093390725.1	Yes	No
glutathione peroxidase	183	WP_149331164.1	Yes	No
Sua5/YciO/YrdC/YwlC family protein	183	WP_127164387.1	Yes	No
adenine phosphoribosyltransferase	183	WP_143488709.1	Yes	No
dTDP-4-dehydrorhamnose 3,5-epimerase	182	WP_074883986.1	Yes	No
crossover junction endodeoxyribonuclease RuvC	182	WP_085752657.1	Yes	No
YggT family protein	181	WP_172238345.1	Yes	No
inorganic diphosphatase	181	WP_010924789.1	Yes	No
molybdenum cofactor biosynthesis protein B	181	WP_183164931.1	Yes	No
RNA pyrophosphohydrolase	180	WP_090197203.1	Yes	No
HAD family hydrolase	173	WP_118131053.1	Yes	No
outer membrane lipid asymmetry maintenance protein MlaD	180	WP_127161784.1	Yes	No
OmpH family outer membrane protein	179	WP_207793489.1	Yes	No
F0F1 ATP synthase subunit delta	178	WP_172238951.1	Yes	No
glycine cleavage system protein R	172	WP_182832296.1	Yes	No
Fe-S protein assembly co-chaperone HscB	178	WP_133592899.1	Yes	No
Fe-S cluster assembly transcriptional regulator IscR	177	WP_056672086.1	Yes	No
DNA starvation/stationary phase protection protein	177	WP_085753930.1	Yes	No
bifunctional pyr operon transcriptional regulator/uracil phosphoribosyltransferase PyrR	177	WP_040259563.1	Yes	No
rRNA maturation RNase YbeY	152	WP_090514765.1	Yes	No
peptide deformylase	177	WP_133591991.1	Yes	No
DUF2058 domain-containing protein	176	WP_150279404.1	Yes	No
DUF177 domain-containing protein	176	WP_127162962.1	Yes	No
SprT family zinc-dependent metalloprotease	173	WP_127162618.1	Yes	No
thiol peroxidase	175	WP_090348348.1	Yes	No
transcriptional regulator NrdR	154	WP_185708644.1	Yes	No
CinA family protein	175	WP_150302560.1	Yes	No
RnfABCDGE type electron transport complex subunit B	174	WP_012703537.1	Yes	No
DsbE family thiol:disulfide interchange protein	174	WP_022964277.1	Yes	No
gamma carbonic anhydrase family protein	174	WP_163950172.1	Yes	No
thymidylate synthase	174	WP_150302387.1	Yes	No
3-hydroxyacyl-[acyl-carrier-protein] dehydratase FabA	171	WP_013715420.1	Yes	No
hypothetical protein	173	WP_051370192.1	Yes	No
shikimate kinase AroK	173	WP_172239588.1	Yes	No
2-amino-4-hydroxy-6-hydroxymethyldihydropteridine diphosphokinase	175	WP_090434784.1	Yes	No
DUF615 domain-containing protein	173	WP_092427368.1	Yes	No
NADH-quinone oxidoreductase subunit NuoE	171	WP_090351599.1	Yes	No
dihydrofolate reductase	178	WP_144572526.1	Yes	No
protein-export chaperone SecB	164	WP_093472886.1	Yes	No
NADH-quinone oxidoreductase subunit J	170	WP_090351591.1	Yes	No
bifunctional adenosylcobinamide kinase/adenosylcobinamide-phosphate guanylyltransferase	170	WP_127162803.1	Yes	No
cyclic pyranopterin monophosphate synthase MoaC	170	WP_093382014.1	Yes	No
hypothetical protein	169	WP_092383917.1	Yes	No
Lrp/AsnC family transcriptional regulator	169	WP_092384380.1	Yes	No
NUDIX hydrolase	168	WP_090347526.1	Yes	No
peptidylprolyl isomerase	168	WP_039763494.1	Yes	No
acyl-CoA thioesterase	168	WP_172239030.1	Yes	No
AsnC family transcriptional regulator	168	WP_093475831.1	Yes	No
DUF934 domain-containing protein	164	WP_003369387.1	Yes	No
5-(carboxyamino)imidazole ribonucleotide mutase	163	WP_138406379.1	Yes	No
hypothetical protein	166	WP_011912683.1	Yes	No
flagellar motor switch protein FliN	166	WP_144571598.1	Yes	No
CvpA family protein	166	WP_172243024.1	Yes	No
zinc uptake transcriptional repressor Zur	161	WP_138407925.1	Yes	No
STAS domain-containing protein	166	WP_133587049.1	Yes	No
DUF4381 domain-containing protein	165	WP_127163488.1	Yes	No
rod shape-determining protein MreD	165	WP_127164625.1	Yes	No
bacterioferritin	165	WP_007159675.1	Yes	No
YkgJ family cysteine cluster protein	164	WP_003135287.1	Yes	No
acetolactate synthase small subunit	164	WP_127164150.1	Yes	No
signal peptidase II	164	WP_151133402.1	Yes	No
2-C-methyl-D-erythritol 2,4-cyclodiphosphate synthase	164	WP_133587939.1	Yes	No
aminoacyl-tRNA deacylase	163	WP_085752223.1	Yes	No
single-stranded DNA-binding protein	163	WP_028941781.1	Yes	No
phosphatidylglycerophosphatase A	161	WP_022962926.1	Yes	No
RDD family protein	171	WP_085750610.1	Yes	No
cytochrome c-type biogenesis protein CcmH	162	WP_011784903.1	Yes	No
chemotaxis protein CheW	162	WP_144571581.1	Yes	No
YajQ family cyclic di-GMP-binding protein	162	WP_085752152.1	Yes	No
C40 family peptidase	162	WP_127163530.1	Yes	No
ribonuclease P protein component	135	WP_009614437.1	Yes	No
peptidylprolyl isomerase	161	WP_012702617.1	Yes	No
YaiI/YqxD family protein	161	WP_052075334.1	Yes	No
glutathione peroxidase	161	WP_059314559.1	Yes	No
2-amino-4-hydroxy-6-hydroxymethyldihydropteridine diphosphokinase	160	WP_127164128.1	Yes	No
transcription elongation factor GreA	160	WP_046613135.1	Yes	No
ribosomal-protein-alanine N-acetyltransferase	151	WP_028239636.1	Yes	No
PTS sugar transporter subunit IIA	160	WP_093390039.1	Yes	No
Rsd/AlgQ family anti-sigma factor	160	WP_027589266.1	Yes	No
6,7-dimethyl-8-ribityllumazine synthase	159	WP_150279325.1	Yes	No
bacterioferritin	159	WP_172242090.1	Yes	No
RNA-binding protein S4	135	WP_028615305.1	Yes	No
ribonuclease HI	159	WP_172246046.1	Yes	No
tRNA (adenosine(37)-N6)-threonylcarbamoyltransferase complex ATPase subunit type 1 TsaE	156	WP_012699421.1	Yes	No
ribonuclease E activity regulator RraA	159	WP_188982137.1	Yes	No
YkgJ family cysteine cluster protein	158	WP_188637143.1	Yes	No
ClpXP protease specificity-enhancing factor	157	WP_172246792.1	Yes	No
EVE domain-containing protein	157	WP_093984838.1	Yes	No
peroxiredoxin	155	WP_066394136.1	Yes	No
hypothetical protein	157	WP_059314275.1	Yes	No
bifunctional D-glycero-beta-D-manno-heptose-7-phosphate kinase/D-glycero-beta-D-manno-heptose 1-phosphate adenylyltransferase HldE	480	WP_074780158.1	Yes	No
glycine zipper 2TM domain-containing protein	153	WP_127162002.1	Yes	No
acetyl-CoA carboxylase biotin carboxyl carrier protein	152	WP_016783392.1	Yes	No
tRNA (uridine(34)/cytosine(34)/5-carboxymethylaminomethyluridine(34)-2&apos;-O)-methyltransferase TrmL	156	WP_085752992.1	Yes	No
dUTP diphosphatase	156	WP_172239510.1	Yes	No
F0F1 ATP synthase subunit B	156	WP_133592032.1	Yes	No
23S rRNA (pseudouridine(1915)-N(3))-methyltransferase RlmH	155	WP_012699508.1	Yes	No
DUF411 domain-containing protein	155	WP_150302027.1	Yes	No
peptidoglycan-associated lipoprotein Pal	167	WP_150277624.1	Yes	No
hypothetical protein	155	WP_016780989.1	Yes	No
hypothetical protein	154	WP_041110902.1	Yes	No
DUF1249 domain-containing protein	152	WP_127164444.1	Yes	No
universal stress protein	145	WP_092431190.1	Yes	No
type II 3-dehydroquinate dehydratase	151	WP_003255330.1	Yes	No
outer membrane protein assembly factor BamE	181	WP_090213220.1	Yes	No
large-conductance mechanosensitive channel protein MscL	150	WP_090360398.1	Yes	No
peptide-methionine (R)-S-oxide reductase	150	WP_069898963.1	Yes	No
RNA polymerase-binding protein DksA	149	WP_096048760.1	Yes	No
preprotein translocase subunit SecG	149	WP_144570057.1	Yes	No
type III effector	149	WP_085989525.1	Yes	No
regulatory protein RecX	149	WP_150300823.1	Yes	No
FKBP-type peptidyl-prolyl cis-trans isomerase	145	WP_183165797.1	Yes	No
MarR family transcriptional regulator	146	WP_187672975.1	Yes	No
cytochrome c-type biogenesis protein CcmE	148	WP_003149827.1	Yes	No
type II toxin-antitoxin system RatA family toxin	148	WP_172241104.1	Yes	No
aminoacyl-tRNA hydrolase	148	WP_172242553.1	Yes	No
DUF721 domain-containing protein	148	WP_109701991.1	Yes	No
D-tyrosyl-tRNA(Tyr) deacylase	148	WP_093389927.1	Yes	No
response regulator	148	WP_190419045.1	Yes	No
OsmC family protein	148	WP_025388805.1	Yes	No
F0F1 ATP synthase subunit epsilon	147	WP_123888054.1	Yes	No
cold-shock protein	147	WP_145136973.1	Yes	No
3-hydroxyacyl-ACP dehydratase FabZ	146	WP_056834957.1	Yes	No
MerR family DNA-binding transcriptional regulator	147	WP_085751171.1	Yes	No
protein TolR	147	WP_172245803.1	Yes	No
nitric oxide synthase	146	WP_090347709.1	Yes	No
hypothetical protein	146	WP_014597368.1	Yes	No
division/cell wall cluster transcriptional repressor MraZ	146	WP_133593143.1	Yes	No
DedA family protein	141	WP_228758566.1	Yes	No
molybdenum cofactor biosynthesis protein MoaE	145	WP_183164934.1	Yes	No
ferric iron uptake transcriptional regulator	145	WP_133591131.1	Yes	No
TM2 domain-containing protein	144	WP_016772734.1	Yes	No
GNAT family N-acetyltransferase	144	WP_127162424.1	Yes	No
acyl-CoA thioesterase	149	WP_120993037.1	Yes	No
nucleoside-diphosphate kinase	143	WP_012702544.1	Yes	No
biopolymer transporter ExbD	143	WP_172243266.1	Yes	No
reactive intermediate/imine deaminase	143	WP_090369141.1	Yes	No
YbgC/FadM family acyl-CoA thioesterase	142	WP_127164573.1	Yes	No
protoporphyrinogen oxidase HemJ	141	WP_172246748.1	Yes	No
nuclear transport factor 2 family protein	140	WP_016499082.1	Yes	No
6-carboxytetrahydropterin synthase QueD	140	WP_079328825.1	Yes	No
HIT domain-containing protein	143	WP_090538148.1	Yes	No
flagellar basal body rod protein FlgB	140	WP_206691761.1	Yes	No
hypothetical protein	139	WP_012699653.1	Yes	No
30S ribosome-binding factor RbfA	139	WP_093387566.1	Yes	No
phosphoribosyl-AMP cyclohydrolase	139	WP_208316214.1	Yes	No
SMI1/KNR4 family protein	138	WP_089166708.1	Yes	No
flagellar basal body rod protein FlgC	138	WP_085754221.1	Yes	No
rhodanese-like domain-containing protein	137	WP_144570757.1	Yes	No
MerR family transcriptional regulator	137	WP_010466029.1	Yes	No
response regulator	136	WP_084323898.1	Yes	No
Fe-S cluster assembly scaffold IscU	135	WP_085750365.1	Yes	No
flagella export chaperone FliS	126	WP_090238595.1	Yes	No
response regulator	134	WP_144571360.1	Yes	No
dehydrogenase	134	WP_127161579.1	Yes	No
acyl-CoA thioesterase	132	WP_017938043.1	Yes	No
30S ribosomal protein S11	134	WP_008444339.1	Yes	No
HIT domain-containing protein	133	WP_194718434.1	Yes	No
diacylglycerol kinase	132	WP_043222518.1	Yes	No
DUF971 domain-containing protein	125	WP_127163940.1	Yes	No
hypothetical protein	131	WP_045426063.1	Yes	No
RidA family protein	130	WP_082050057.1	Yes	No
dihydroneopterin triphosphate 2'-epimerase	130	WP_022965296.1	Yes	No
sulfurtransferase complex subunit TusD	129	WP_123889816.1	Yes	No
DUF423 domain-containing protein	129	WP_127163546.1	Yes	No
DUF454 family protein	129	WP_190426387.1	Yes	No
cation:proton antiporter	127	WP_011915206.1	Yes	No
HU family DNA-binding protein	127	WP_144571468.1	Yes	No
glycine cleavage system protein GcvH	127	WP_127164103.1	Yes	No
30S ribosomal protein S12	127	WP_025603541.1	Yes	No
Co2+/Mg2+ efflux protein ApaG	126	WP_127161614.1	Yes	No
hypothetical protein	126	WP_059315493.1	Yes	No
hypothetical protein	123	WP_127162164.1	Yes	No
iron-sulfur cluster insertion protein ErpA	124	WP_085749541.1	Yes	No
MerR family DNA-binding transcriptional regulator	124	WP_172243981.1	Yes	No
fluoride efflux transporter CrcB	129	WP_127162594.1	Yes	No
phosphoribosyl-ATP diphosphatase	124	WP_093389289.1	Yes	No
succinate dehydrogenase, cytochrome b556 subunit	124	WP_133592594.1	Yes	No
50S ribosomal protein L14	122	WP_003289207.1	Yes	No
NADH-quinone oxidoreductase subunit A	122	WP_172240175.1	Yes	No
preprotein translocase subunit SecE	122	WP_022967620.1	Yes	No
30S ribosomal protein S13	121	WP_093390461.1	Yes	No
sulfurtransferase complex subunit TusC	121	WP_083727810.1	Yes	No
thiosulfate sulfurtransferase	120	WP_012703545.1	Yes	No
dihydroneopterin aldolase	120	WP_123888277.1	Yes	No
CidA/LrgA family protein	120	WP_090211745.1	Yes	No
succinate dehydrogenase, hydrophobic membrane anchor protein	119	WP_172243094.1	Yes	No
GIY-YIG nuclease family protein	99	WP_127164606.1	Yes	No
DUF1244 domain-containing protein	118	WP_012699680.1	Yes	No
arsenate reductase	118	WP_090211202.1	Yes	No
ATP-dependent Clp protease adapter ClpS	117	WP_085751238.1	Yes	No
ArsC family reductase	117	WP_133587793.1	Yes	No
HNH endonuclease	116	WP_090351529.1	Yes	No
thioredoxin	116	WP_052508827.1	Yes	No
anti-sigma factor antagonist	116	WP_044317747.1	Yes	No
FKBP-type peptidyl-prolyl cis-trans isomerase	112	WP_012019557.1	Yes	No
PilZ domain-containing protein	115	WP_109702402.1	Yes	No
quaternary ammonium compound efflux SMR transporter QacE delta 1	115	WP_000679427.1	Yes	No
integration host factor subunit alpha	115	WP_017875098.1	Yes	No
DUF1820 domain-containing protein	115	WP_090273423.1	Yes	No
Grx4 family monothiol glutaredoxin	114	WP_190419260.1	Yes	No
ISC system 2Fe-2S type ferredoxin	113	WP_025337773.1	Yes	No
NAD(P) transhydrogenase subunit alpha	113	WP_090404200.1	Yes	No
selenoprotein	95	WP_100845313.1	Yes	No
alkylphosphonate utilization protein	113	WP_022965692.1	Yes	No
P-II family nitrogen regulator	112	WP_012703245.1	Yes	No
hypothetical protein	112	WP_080048180.1	Yes	No
ferredoxin family protein	112	WP_003090580.1	Yes	No
preprotein translocase subunit YajC	112	WP_211198060.1	Yes	No
DNA-binding transcriptional regulator Fis	111	WP_021701445.1	Yes	No
hypothetical protein	111	WP_059313729.1	Yes	No
NGG1p interacting factor NIF3	111	WP_104736864.1	Yes	No
EscU/YscU/HrcU family type III secretion system export apparatus switch protein	110	WP_123887941.1	Yes	No
peptidyl-prolyl cis-trans isomerase	93	WP_016781241.1	Yes	No
integration host factor subunit beta	110	WP_172242616.1	Yes	No
TusE/DsrC/DsvC family sulfur relay protein	111	WP_187672765.1	Yes	No
DUF2388 domain-containing protein	110	WP_127164156.1	Yes	No
flagellar hook-basal body complex protein FliE	109	WP_090347773.1	Yes	No
hypothetical protein	109	WP_150276280.1	Yes	No
thioredoxin TrxA	109	WP_003206727.1	Yes	No
30S ribosomal protein S20	92	WP_131185814.1	Yes	No
translation initiation factor	114	WP_059313480.1	Yes	No
Arc family DNA-binding protein	109	WP_059313221.1	Yes	No
BolA/IbaG family iron-sulfur metabolism protein	101	WP_108105844.1	Yes	No
HU family DNA-binding protein	108	WP_215730768.1	Yes	No
iron-sulfur cluster assembly protein IscA	107	WP_012702549.1	Yes	No
hypothetical protein	107	WP_096002953.1	Yes	No
RnfH family protein	104	WP_028241628.1	Yes	No
DUF3392 family protein	107	WP_109702293.1	Yes	No
flagellar biosynthesis anti-sigma factor FlgM	106	WP_150303533.1	Yes	No
nucleotide pyrophosphohydrolase	106	WP_090255666.1	Yes	No
Rieske (2Fe-2S) protein	106	WP_172246574.1	Yes	No
YggL family protein	105	WP_080050527.1	Yes	No
QacE family quaternary ammonium compound efflux SMR transporter	105	WP_044407199.1	Yes	No
50S ribosomal protein L21	103	WP_090261677.1	Yes	No
ribosome assembly RNA-binding protein YhbY	104	WP_123889922.1	Yes	No
ribosome-associated translation inhibitor RaiA	104	WP_122786396.1	Yes	No
iron donor protein CyaY	104	WP_172239459.1	Yes	No
SCP2 sterol-binding domain-containing protein	103	WP_127163093.1	Yes	No
hypothetical protein	102	WP_092386620.1	Yes	No
transcriptional regulator	102	WP_090244989.1	Yes	No
30S ribosomal protein S14	101	WP_012699315.1	Yes	No
cell division protein ZapA	101	WP_172237602.1	Yes	No
hypothetical protein	99	WP_059313261.1	Yes	No
co-chaperone GroES	98	WP_090400618.1	Yes	No
PA4642 family protein	98	WP_127162389.1	Yes	No
YcgL domain-containing protein	97	WP_223655514.1	Yes	No
hypothetical protein	96	WP_145138186.1	Yes	No
Asp-tRNA(Asn)/Glu-tRNA(Gln) amidotransferase GatCAB subunit C	96	WP_003106543.1	Yes	No
cell division protein FtsL	96	WP_109704283.1	Yes	No
DUF2782 domain-containing protein	95	WP_090540399.1	Yes	No
cold shock domain-containing protein CspD	94	WP_186566400.1	Yes	No
peptidylprolyl isomerase	93	WP_120996312.1	Yes	No
K+/H+ antiporter subunit F	93	WP_017939457.1	Yes	No
RNA chaperone Hfq	93	WP_211198116.1	Yes	No
DUF1255 domain-containing protein	93	WP_028241819.1	Yes	No
hypothetical protein	93	WP_017641915.1	Yes	No
ferredoxin	92	WP_085749561.1	Yes	No
30S ribosomal protein S19	91	WP_090213031.1	Yes	No
30S ribosomal protein S17	91	WP_085749138.1	Yes	No
glutaredoxin 3	90	WP_005005995.1	Yes	No
DUF1653 domain-containing protein	72	WP_150276749.1	Yes	No
hypothetical protein	90	WP_025994814.1	Yes	No
DUF1315 domain-containing protein	87	WP_074864888.1	Yes	No
flagellar biosynthesis protein FliQ	90	WP_133589671.1	Yes	No
30S ribosomal protein S15	89	WP_012702770.1	Yes	No
HPr family phosphocarrier protein	89	WP_085753392.1	Yes	No
DNA-directed RNA polymerase subunit omega	89	WP_172240094.1	Yes	No
DUF2970 domain-containing protein	89	WP_188635620.1	Yes	No
cbb3-type cytochrome oxidase assembly protein CcoS	87	WP_223651529.1	Yes	No
N-acetyltransferase	87	WP_223653652.1	Yes	No
YheV family putative metal-binding protein	87	WP_127164222.1	Yes	No
hypothetical protein	86	WP_150279047.1	Yes	No
cell division topological specificity factor MinE	86	WP_085748768.1	Yes	No
F0F1 ATP synthase subunit C	85	WP_056660939.1	Yes	No
translation initiation factor IF-1	85	WP_085753096.1	Yes	No
YkgJ family cysteine cluster protein	85	WP_127164691.1	Yes	No
sulfurtransferase TusA	84	WP_150277244.1	Yes	No
GlsB/YeaQ/YmgE family stress response membrane protein	84	WP_223653329.1	Yes	No
hypothetical protein	84	WP_093393688.1	Yes	No
50S ribosomal protein L31	83	WP_019825265.1	Yes	No
succinate dehydrogenase assembly factor 2 family protein	84	WP_088273335.1	Yes	No
VF530 family protein	82	WP_187672391.1	Yes	No
acyl carrier protein	82	WP_217888544.1	Yes	No
exodeoxyribonuclease VII small subunit	78	WP_093395465.1	Yes	No
hypothetical protein	82	WP_022966646.1	Yes	No
aldehyde dehydrogenase family protein	350	WP_131193494.1	Yes	No
BolA family transcriptional regulator	80	WP_101497897.1	Yes	No
membrane protein insertion efficiency factor YidD	79	WP_133592599.1	Yes	No
50S ribosomal protein L28	78	WP_008366806.1	Yes	No
sulfur carrier protein ThiS	77	WP_019095293.1	Yes	No
DUF2788 domain-containing protein	74	WP_090196488.1	Yes	No
ribosome modulation factor	71	WP_093985266.1	Yes	No
bacterioferritin-associated ferredoxin	74	WP_127164473.1	Yes	No
hypothetical protein	73	WP_089394564.1	Yes	No
dodecin family protein	73	WP_149331688.1	Yes	No
cold-shock protein	73	WP_186568920.1	Yes	No
TIGR02449 family protein	72	WP_092387745.1	Yes	No
30S ribosomal protein S21	71	WP_003085057.1	Yes	No
50S ribosomal protein L29	71	WP_127164451.1	Yes	No
rubredoxin	60	WP_057721870.1	Yes	No
DNA gyrase inhibitor YacG	64	WP_133593119.1	Yes	No
heme exporter protein CcmD	67	WP_101496827.1	Yes	No
carbon storage regulator CsrA	67	WP_133587057.1	Yes	No
Fe-S cluster assembly protein IscX	66	WP_016773328.1	Yes	No
50S ribosomal protein L35	66	WP_178100983.1	Yes	No
hypothetical protein	66	WP_085751217.1	Yes	No
translation elongation factor Tu	65	WP_074918507.1	Yes	No
hypothetical protein	63	WP_090214292.1	Yes	No
50S ribosomal protein L32	62	WP_127162960.1	Yes	No
50S ribosomal protein L30	59	WP_036364273.1	Yes	No
50S ribosomal protein L30	59	WP_036364273.1	Yes	No
DUF3094 family protein	58	WP_150278030.1	Yes	No
DUF2897 domain-containing protein	56	WP_022965659.1	Yes	No
50S ribosomal protein L33	55	WP_056664409.1	Yes	No
glucose-6-phosphate isomerase	568	WP_119956858.1	Yes	No
50S ribosomal protein L34	45	WP_090313513.1	Yes	No
pyruvate kinase	487	WP_101497600.1	Yes	No
NAD(P)(+) transhydrogenase (Re/Si-specific) subunit beta	487	WP_120997263.1	Yes	No
50S ribosomal protein L36	38	WP_012699323.1	Yes	No
oxidative damage protection protein	95	WP_119953379.1	Yes	No
tRNA epoxyqueuosine(34) reductase QueG	377	WP_093382821.1	Yes	No
LysR family transcriptional regulator ArgP	289	WP_092383203.1	Yes	No
DTW domain-containing protein	226	WP_096002892.1	Yes	No
septum formation inhibitor Maf	192	WP_127162964.1	Yes	No
Sec-independent protein translocase subunit TatB	183	WP_037016081.1	Yes	No
inactive transglutaminase family protein	518	WP_039916042.1	Yes	No
peptidoglycan DD-metalloendopeptidase family protein	489	WP_201091715.1	Yes	No
ABC transporter permease	386	WP_052417297.1	Yes	No
acyltransferase	301	WP_012487046.1	Yes	No
sugar nucleotide-binding protein	291	WP_039912621.1	Yes	No
flagellar assembly protein FliH	284	WP_235425660.1	Yes	No
M23 family metallopeptidase	281	WP_012486992.1	Yes	No
peptidoglycan-binding protein	128	NYS36429.1	Yes	No
