# Supplementary material for: Phylogenomics studies and molecular markers reliably demarcate genus Pseudomonas sensu stricto and twelve other Pseudomonadaceae species clades representing novel and emended genera
Source: Front Microbiol. 2024 Jan 5;14:1273665. doi: 10.3389/fmicb.2023.1273665 (PMC10797017; doi:10.3389/fmicb.2023.1273665)
Supplement: Supplementary file 2 [file Table_2.XLSX]

## Sheet: Sheet1
																																								Table S2- Pairwise comparison of Average Amino Acid Identity (AAI) between different Pseudomonas Species
	Pseudomonas_luteola	Pseudomonas_asuensis	Pseudomonas_duriflava	Pseudomonas_oryzihabitans	Pseudomonas_rhizoryzae	Pseudomonas_aeruginosa	Pseudomonas_paraeruginosa	Pseudomonas_jinjuensis	Pseudomonas_schmalbachii	Pseudomonas_nitroreducens	Pseudomonas_pseudonitroreducens	Pseudomonas_nicosulfuronedens	Pseudomonas_panipatensis	Pseudomonas_knackmussii	Pseudomonas_delhiensis	Pseudomonas_humi	Pseudomonas_mangiferae	Pseudomonas_boanensis	Pseudomonas_furukawaii	Pseudomonas_lalkuanensis	Pseudomonas_resinovorans	Pseudomonas_otitidis	Pseudomonas_tohonis	Pseudomonas_indica	Pseudomonas_matsuisoli	Pseudomonas_kuykendallii	Pseudomonas_flexibilis	Serpens_gallinarum	Pseudomonas_sagittaria	Pseudomonas_linyingensis	Pseudomonas_aromaticivorans	Pseudomonas_oryzae	Pseudomonas_oryzagri	Pseudomonas_guangdongensis	Azotobacter_beijerinckii	Azotobacter_chroococcum	Azotobacter_salinestris	Azotobacter_vinelandii	Stutzerimonas_azotifigens	Stutzerimonas_balearica	Stutzerimonas_chloritidismutans	Stutzerimonas_frequens	Stutzerimonas_kunmingensis	Stutzerimonas_nosocomialis	Stutzerimonas_stutzeri	Azomonas_agilis	Azomonas_macrocytogenes	Pseudomonas_mangrovi	Pseudomonas_fluvialis
Pseudomonas_luteola	1	0.918036	0.807046	0.710584	0.709953	0.697027	0.698855	0.707666	0.713243	0.69492	0.691783	0.692985	0.704998	0.699692	0.696073	0.698314	0.708399	0.704954	0.699618	0.702947	0.69921	0.699834	0.698388	0.711547	0.688541	0.702299	0.705658	0.703838	0.699105	0.695464	0.699499	0.697656	0.698949	0.708805	0.702838	0.695269	0.692809	0.688183	0.693002	0.703303	0.697033	0.698954	0.695336	0.69441	0.695919	0.689172	0.687965	0.706092	0.711001
Pseudomonas_asuensis	0.918036	1	0.807759	0.71024	0.708749	0.695908	0.698482	0.705388	0.712574	0.693944	0.690571	0.691545	0.70388	0.699314	0.694762	0.697095	0.705941	0.705944	0.69852	0.703642	0.700647	0.698841	0.697072	0.709322	0.688697	0.700513	0.704535	0.705102	0.698747	0.694296	0.700193	0.698316	0.697916	0.707899	0.700004	0.694734	0.692127	0.688369	0.6923	0.702547	0.696384	0.698206	0.696833	0.693458	0.696751	0.688393	0.687608	0.706064	0.711344
Pseudomonas_duriflava	0.807046	0.807759	1	0.713341	0.711478	0.702065	0.702909	0.707337	0.714547	0.696925	0.693821	0.693966	0.707755	0.70202	0.700074	0.702377	0.706604	0.708172	0.702963	0.705158	0.70265	0.705359	0.702833	0.71755	0.692877	0.706146	0.711248	0.708858	0.70314	0.69788	0.701029	0.701948	0.701152	0.71156	0.707246	0.701533	0.697087	0.695113	0.696358	0.707416	0.700352	0.705581	0.700275	0.701731	0.701611	0.691523	0.690986	0.712601	0.714384
Pseudomonas_oryzihabitans	0.710584	0.71024	0.713341	1	0.905263	0.685869	0.686845	0.692798	0.699966	0.679891	0.677394	0.677042	0.690773	0.688037	0.687637	0.685395	0.697665	0.690963	0.690137	0.689123	0.6876	0.692331	0.686002	0.698416	0.685074	0.689871	0.698519	0.694381	0.693469	0.688551	0.694081	0.691964	0.69461	0.702597	0.6923	0.686641	0.687372	0.682341	0.68196	0.691578	0.687554	0.687057	0.685735	0.685543	0.685994	0.682686	0.67991	0.699693	0.705272
Pseudomonas_rhizoryzae	0.709953	0.708749	0.711478	0.905263	1	0.683268	0.681064	0.687288	0.696138	0.67688	0.67339	0.675665	0.688889	0.681633	0.6814	0.678094	0.698001	0.687113	0.684389	0.686358	0.685124	0.6887	0.685683	0.69521	0.680472	0.689672	0.695909	0.692733	0.690366	0.685646	0.693064	0.690446	0.69031	0.701594	0.691907	0.687619	0.685948	0.679232	0.680639	0.690754	0.686895	0.686756	0.683428	0.685371	0.686209	0.684125	0.679235	0.698108	0.704797
Pseudomonas_aeruginosa	0.697027	0.695908	0.702065	0.685869	0.683268	1	0.946011	0.768657	0.770167	0.758806	0.754628	0.757918	0.769959	0.758221	0.761328	0.761419	0.736276	0.740207	0.735865	0.739819	0.735976	0.737382	0.739187	0.745354	0.695868	0.725894	0.724325	0.725997	0.721884	0.718851	0.722337	0.718714	0.718184	0.734003	0.727155	0.722186	0.72218	0.71068	0.713619	0.723147	0.718908	0.724491	0.720899	0.719409	0.722751	0.698412	0.704386	0.728006	0.732154
Pseudomonas_paraeruginosa	0.698855	0.698482	0.702909	0.686845	0.681064	0.946011	1	0.769955	0.772106	0.761506	0.755707	0.760007	0.771156	0.761319	0.765725	0.763106	0.739839	0.74191	0.733958	0.742099	0.738451	0.738425	0.741032	0.748136	0.699185	0.729307	0.724895	0.728698	0.720306	0.719444	0.72427	0.720085	0.720083	0.735099	0.728869	0.722974	0.721243	0.712649	0.71476	0.723456	0.71822	0.727474	0.722463	0.720464	0.725166	0.700083	0.704137	0.730431	0.73418
Pseudomonas_jinjuensis	0.707666	0.705388	0.707337	0.692798	0.687288	0.768657	0.769955	1	0.863299	0.791065	0.78492	0.788594	0.802755	0.793905	0.797983	0.801199	0.738827	0.740356	0.742625	0.741816	0.737969	0.742437	0.740241	0.745615	0.703251	0.73077	0.728325	0.724842	0.719224	0.715886	0.724354	0.718302	0.718698	0.731118	0.725265	0.722935	0.720549	0.71168	0.713511	0.721392	0.720801	0.726487	0.721116	0.72088	0.724664	0.701863	0.709219	0.728952	0.732916
Pseudomonas_schmalbachii	0.713243	0.712574	0.714547	0.699966	0.696138	0.770167	0.772106	0.863299	1	0.795194	0.789954	0.794105	0.808673	0.799663	0.800769	0.800319	0.742412	0.748903	0.744468	0.747469	0.741571	0.745354	0.744933	0.749583	0.710091	0.731498	0.7281	0.728802	0.724856	0.722227	0.726356	0.724064	0.72375	0.733683	0.73253	0.72573	0.724555	0.716378	0.718259	0.725998	0.724703	0.727447	0.724296	0.723024	0.725419	0.701715	0.711231	0.730358	0.733178
Pseudomonas_nitroreducens	0.69492	0.693944	0.696925	0.679891	0.67688	0.758806	0.761506	0.791065	0.795194	1	0.937475	0.934613	0.801298	0.801511	0.800503	0.801378	0.729736	0.733246	0.731017	0.73334	0.731531	0.732695	0.732146	0.735644	0.694757	0.725261	0.718857	0.721281	0.71306	0.708721	0.713847	0.711239	0.710214	0.72385	0.717103	0.712813	0.711581	0.70209	0.709423	0.717638	0.715175	0.719623	0.715564	0.716407	0.717969	0.691388	0.697447	0.721777	0.725289
Pseudomonas_pseudonitroreducens	0.691783	0.690571	0.693821	0.677394	0.67339	0.754628	0.755707	0.78492	0.789954	0.937475	1	0.930427	0.796753	0.796894	0.79571	0.791886	0.728691	0.728193	0.725782	0.731573	0.732829	0.731057	0.729489	0.732503	0.692366	0.721365	0.716789	0.719845	0.708829	0.705947	0.710153	0.709606	0.708719	0.723406	0.713447	0.70674	0.705829	0.698779	0.704563	0.713009	0.711993	0.716929	0.716115	0.709632	0.718963	0.690862	0.694364	0.721667	0.725376
Pseudomonas_nicosulfuronedens	0.692985	0.691545	0.693966	0.677042	0.675665	0.757918	0.760007	0.788594	0.794105	0.934613	0.930427	1	0.79806	0.799282	0.798178	0.799037	0.727158	0.729226	0.728319	0.732336	0.727731	0.732181	0.730832	0.7332	0.692066	0.721697	0.715462	0.718662	0.710886	0.705361	0.712869	0.709707	0.708009	0.723612	0.715515	0.70983	0.709023	0.700524	0.707803	0.715305	0.712909	0.717839	0.713663	0.713197	0.716296	0.691419	0.693241	0.720917	0.723063
Pseudomonas_panipatensis	0.704998	0.70388	0.707755	0.690773	0.688889	0.769959	0.771156	0.802755	0.808673	0.801298	0.796753	0.79806	1	0.842942	0.841497	0.839841	0.74133	0.745614	0.739174	0.741628	0.739549	0.741553	0.741539	0.746113	0.705641	0.730976	0.72783	0.724872	0.723443	0.718035	0.719867	0.722092	0.722114	0.732261	0.725031	0.721478	0.71951	0.716205	0.722435	0.727386	0.72481	0.729578	0.724283	0.72569	0.727343	0.698732	0.709375	0.734782	0.73272
Pseudomonas_knackmussii	0.699692	0.699314	0.70202	0.688037	0.681633	0.758221	0.761319	0.793905	0.799663	0.801511	0.796894	0.799282	0.842942	1	0.852469	0.848396	0.732603	0.739372	0.734503	0.737039	0.737456	0.738294	0.735265	0.73622	0.69984	0.7243	0.721389	0.719914	0.712819	0.712444	0.715289	0.713484	0.71542	0.726865	0.716762	0.714313	0.712727	0.706158	0.712225	0.721211	0.716714	0.723927	0.721666	0.717846	0.723116	0.696777	0.70435	0.726774	0.727169
Pseudomonas_delhiensis	0.696073	0.694762	0.700074	0.687637	0.6814	0.761328	0.765725	0.797983	0.800769	0.800503	0.79571	0.798178	0.841497	0.852469	1	0.942617	0.731858	0.735231	0.734854	0.735031	0.737177	0.738581	0.736131	0.736416	0.696764	0.724542	0.724947	0.722213	0.718536	0.712915	0.717502	0.716988	0.717171	0.729125	0.72272	0.717277	0.716357	0.707651	0.711643	0.720451	0.716338	0.721224	0.717736	0.718839	0.719165	0.695775	0.700386	0.727449	0.728776
Pseudomonas_humi	0.698314	0.697095	0.702377	0.685395	0.678094	0.761419	0.763106	0.801199	0.800319	0.801378	0.791886	0.799037	0.839841	0.848396	0.942617	1	0.73438	0.734009	0.732246	0.736584	0.736754	0.739028	0.736198	0.737079	0.695524	0.721632	0.722496	0.720924	0.715055	0.712652	0.715967	0.715166	0.71585	0.730207	0.721727	0.71599	0.716828	0.704881	0.711277	0.720686	0.716792	0.723765	0.718445	0.717907	0.719586	0.694577	0.699164	0.728422	0.7291
Pseudomonas_mangiferae	0.708399	0.705941	0.706604	0.697665	0.698001	0.736276	0.739839	0.738827	0.742412	0.729736	0.728691	0.727158	0.74133	0.732603	0.731858	0.73438	1	0.762796	0.756242	0.7588	0.757571	0.755477	0.755562	0.763109	0.723692	0.75978	0.744257	0.744217	0.734203	0.731645	0.734663	0.730959	0.731393	0.740799	0.744859	0.740831	0.739451	0.731077	0.739869	0.742211	0.741867	0.744283	0.741247	0.742163	0.746321	0.713083	0.725444	0.749125	0.752829
Pseudomonas_boanensis	0.704954	0.705944	0.708172	0.690963	0.687113	0.740207	0.74191	0.740356	0.748903	0.733246	0.728193	0.729226	0.745614	0.739372	0.735231	0.734009	0.762796	1	0.833508	0.841089	0.834918	0.788596	0.794472	0.774696	0.719023	0.751468	0.736431	0.740849	0.72746	0.724767	0.725937	0.730943	0.727789	0.73515	0.742486	0.73781	0.736179	0.73038	0.73398	0.740328	0.738695	0.743776	0.73885	0.742007	0.742549	0.710985	0.727235	0.748785	0.748186
Pseudomonas_furukawaii	0.699618	0.69852	0.702963	0.690137	0.684389	0.735865	0.733958	0.742625	0.744468	0.731017	0.725782	0.728319	0.739174	0.734503	0.734854	0.732246	0.756242	0.833508	1	0.853328	0.84896	0.793998	0.792121	0.767577	0.713313	0.745248	0.733565	0.737852	0.723702	0.722078	0.723932	0.729811	0.727989	0.736679	0.736157	0.733194	0.73254	0.722124	0.724881	0.739867	0.735126	0.737358	0.731798	0.733342	0.737521	0.705242	0.720205	0.747047	0.748839
Pseudomonas_lalkuanensis	0.702947	0.703642	0.705158	0.689123	0.686358	0.739819	0.742099	0.741816	0.747469	0.73334	0.731573	0.732336	0.741628	0.737039	0.735031	0.736584	0.7588	0.841089	0.853328	1	0.877193	0.788459	0.795571	0.7686	0.714203	0.747863	0.734202	0.74107	0.725583	0.72337	0.726229	0.725931	0.727374	0.736784	0.740279	0.734131	0.732955	0.726055	0.730918	0.736679	0.736009	0.739482	0.735962	0.738793	0.739408	0.707856	0.721628	0.745237	0.749501
Pseudomonas_resinovorans	0.69921	0.700647	0.70265	0.6876	0.685124	0.735976	0.738451	0.737969	0.741571	0.731531	0.732829	0.727731	0.739549	0.737456	0.737177	0.736754	0.757571	0.834918	0.84896	0.877193	1	0.787617	0.792511	0.766925	0.712763	0.746126	0.733909	0.737235	0.725277	0.720766	0.724293	0.726845	0.725342	0.736052	0.734775	0.729624	0.72722	0.721787	0.725788	0.732861	0.732661	0.736983	0.734128	0.73581	0.735611	0.706202	0.715831	0.74453	0.747755
Pseudomonas_otitidis	0.699834	0.698841	0.705359	0.692331	0.6887	0.737382	0.738425	0.742437	0.745354	0.732695	0.731057	0.732181	0.741553	0.738294	0.738581	0.739028	0.755477	0.788596	0.793998	0.788459	0.787617	1	0.836053	0.76372	0.717916	0.748491	0.739139	0.744953	0.727862	0.72406	0.728964	0.72862	0.728684	0.73996	0.738148	0.733626	0.731362	0.726904	0.730881	0.740269	0.737983	0.741178	0.735282	0.738329	0.739711	0.706112	0.718092	0.745088	0.747409
Pseudomonas_tohonis	0.698388	0.697072	0.702833	0.686002	0.685683	0.739187	0.741032	0.740241	0.744933	0.732146	0.729489	0.730832	0.741539	0.735265	0.736131	0.736198	0.755562	0.794472	0.792121	0.795571	0.792511	0.836053	1	0.769028	0.715711	0.753778	0.738509	0.744931	0.731873	0.726225	0.730666	0.728644	0.727981	0.73991	0.738306	0.731185	0.729189	0.7234	0.73217	0.738626	0.737854	0.742778	0.740248	0.739572	0.740902	0.702108	0.713413	0.745851	0.747486
Pseudomonas_indica	0.711547	0.709322	0.71755	0.698416	0.69521	0.745354	0.748136	0.745615	0.749583	0.735644	0.732503	0.7332	0.746113	0.73622	0.736416	0.737079	0.763109	0.774696	0.767577	0.7686	0.766925	0.76372	0.769028	1	0.727366	0.768306	0.750757	0.755714	0.741168	0.737441	0.735552	0.739257	0.73539	0.749796	0.755948	0.752013	0.749908	0.745169	0.754327	0.760749	0.759215	0.763428	0.760701	0.764082	0.764142	0.716	0.732232	0.758382	0.756647
Pseudomonas_matsuisoli	0.688541	0.688697	0.692877	0.685074	0.680472	0.695868	0.699185	0.703251	0.710091	0.694757	0.692366	0.692066	0.705641	0.69984	0.696764	0.695524	0.723692	0.719023	0.713313	0.714203	0.712763	0.717916	0.715711	0.727366	1	0.726673	0.718657	0.72358	0.700892	0.694412	0.701955	0.699406	0.701566	0.713785	0.710353	0.70499	0.705017	0.697161	0.710468	0.718336	0.716419	0.720207	0.715637	0.713605	0.718007	0.696246	0.699549	0.725402	0.723527
Pseudomonas_kuykendallii	0.702299	0.700513	0.706146	0.689871	0.689672	0.725894	0.729307	0.73077	0.731498	0.725261	0.721365	0.721697	0.730976	0.7243	0.724542	0.721632	0.75978	0.751468	0.745248	0.747863	0.746126	0.748491	0.753778	0.768306	0.726673	1	0.738316	0.748065	0.721951	0.717936	0.726042	0.721715	0.720753	0.731003	0.737568	0.731093	0.731962	0.723213	0.735111	0.739463	0.744318	0.742753	0.743511	0.74092	0.742765	0.70407	0.71651	0.747408	0.74434
Pseudomonas_flexibilis	0.705658	0.704535	0.711248	0.698519	0.695909	0.724325	0.724895	0.728325	0.7281	0.718857	0.716789	0.715462	0.72783	0.721389	0.724947	0.722496	0.744257	0.736431	0.733565	0.734202	0.733909	0.739139	0.738509	0.750757	0.718657	0.738316	1	0.791755	0.733256	0.733656	0.732001	0.733447	0.734385	0.741559	0.741551	0.736934	0.737688	0.72899	0.729881	0.739597	0.738602	0.74124	0.739031	0.734077	0.73862	0.713945	0.722225	0.74118	0.743521
Serpens_gallinarum	0.703838	0.705102	0.708858	0.694381	0.692733	0.725997	0.728698	0.724842	0.728802	0.721281	0.719845	0.718662	0.724872	0.719914	0.722213	0.720924	0.744217	0.740849	0.737852	0.74107	0.737235	0.744953	0.744931	0.755714	0.72358	0.748065	0.791755	1	0.73112	0.72975	0.732069	0.728052	0.731099	0.737855	0.748507	0.740452	0.738878	0.733052	0.733804	0.744183	0.746186	0.748726	0.747659	0.742129	0.747194	0.712938	0.723336	0.746607	0.746491
Pseudomonas_sagittaria	0.699105	0.698747	0.70314	0.693469	0.690366	0.721884	0.720306	0.719224	0.724856	0.71306	0.708829	0.710886	0.723443	0.712819	0.718536	0.715055	0.734203	0.72746	0.723702	0.725583	0.725277	0.727862	0.731873	0.741168	0.700892	0.721951	0.733256	0.73112	1	0.92131	0.867805	0.855799	0.84363	0.828248	0.747194	0.744114	0.738965	0.733036	0.717509	0.728016	0.725593	0.731754	0.725664	0.722633	0.730374	0.70368	0.713069	0.732886	0.735355
Pseudomonas_linyingensis	0.695464	0.694296	0.69788	0.688551	0.685646	0.718851	0.719444	0.715886	0.722227	0.708721	0.705947	0.705361	0.718035	0.712444	0.712915	0.712652	0.731645	0.724767	0.722078	0.72337	0.720766	0.72406	0.726225	0.737441	0.694412	0.717936	0.733656	0.72975	0.92131	1	0.869608	0.848061	0.84121	0.827165	0.743607	0.742384	0.736652	0.731727	0.715555	0.728868	0.723964	0.731752	0.727128	0.719476	0.73084	0.702682	0.709853	0.731904	0.735843
Pseudomonas_aromaticivorans	0.699499	0.700193	0.701029	0.694081	0.693064	0.722337	0.72427	0.724354	0.726356	0.713847	0.710153	0.712869	0.719867	0.715289	0.717502	0.715967	0.734663	0.725937	0.723932	0.726229	0.724293	0.728964	0.730666	0.735552	0.701955	0.726042	0.732001	0.732069	0.867805	0.869608	1	0.841406	0.83786	0.822978	0.749023	0.744977	0.739445	0.733713	0.718006	0.727373	0.72838	0.732718	0.728028	0.723633	0.732343	0.703336	0.713338	0.734722	0.737209
Pseudomonas_oryzae	0.697656	0.698316	0.701948	0.691964	0.690446	0.718714	0.720085	0.718302	0.724064	0.711239	0.709606	0.709707	0.722092	0.713484	0.716988	0.715166	0.730959	0.730943	0.729811	0.725931	0.726845	0.72862	0.728644	0.739257	0.699406	0.721715	0.733447	0.728052	0.855799	0.848061	0.841406	1	0.884427	0.826647	0.744123	0.74329	0.740261	0.73464	0.720138	0.731601	0.726338	0.732782	0.727131	0.72569	0.732149	0.704167	0.711729	0.732753	0.737001
Pseudomonas_oryzagri	0.698949	0.697916	0.701152	0.69461	0.69031	0.718184	0.720083	0.718698	0.72375	0.710214	0.708719	0.708009	0.722114	0.71542	0.717171	0.71585	0.731393	0.727789	0.727989	0.727374	0.725342	0.728684	0.727981	0.73539	0.701566	0.720753	0.734385	0.731099	0.84363	0.84121	0.83786	0.884427	1	0.821154	0.747739	0.744836	0.741112	0.736791	0.718558	0.730097	0.725357	0.730826	0.725404	0.724163	0.729769	0.708273	0.712478	0.732752	0.738794
Pseudomonas_guangdongensis	0.708805	0.707899	0.71156	0.702597	0.701594	0.734003	0.735099	0.731118	0.733683	0.72385	0.723406	0.723612	0.732261	0.726865	0.729125	0.730207	0.740799	0.73515	0.736679	0.736784	0.736052	0.73996	0.73991	0.749796	0.713785	0.731003	0.741559	0.737855	0.828248	0.827165	0.822978	0.826647	0.821154	1	0.750947	0.750821	0.746671	0.743408	0.730095	0.734028	0.73159	0.735862	0.733562	0.736111	0.736691	0.707453	0.721583	0.73866	0.742777
Azotobacter_beijerinckii	0.702838	0.700004	0.707246	0.6923	0.691907	0.727155	0.728869	0.725265	0.73253	0.717103	0.713447	0.715515	0.725031	0.716762	0.72272	0.721727	0.744859	0.742486	0.736157	0.740279	0.734775	0.738148	0.738306	0.755948	0.710353	0.737568	0.741551	0.748507	0.747194	0.743607	0.749023	0.744123	0.747739	0.750947	1	0.893673	0.877055	0.857115	0.730336	0.737834	0.735111	0.74229	0.737828	0.73843	0.740827	0.716639	0.730804	0.745972	0.747152
Azotobacter_chroococcum	0.695269	0.694734	0.701533	0.686641	0.687619	0.722186	0.722974	0.722935	0.72573	0.712813	0.70674	0.70983	0.721478	0.714313	0.717277	0.71599	0.740831	0.73781	0.733194	0.734131	0.729624	0.733626	0.731185	0.752013	0.70499	0.731093	0.736934	0.740452	0.744114	0.742384	0.744977	0.74329	0.744836	0.750821	0.893673	1	0.904083	0.875032	0.729425	0.733613	0.734234	0.738286	0.736151	0.733056	0.737756	0.711006	0.724625	0.741246	0.741205
Azotobacter_salinestris	0.692809	0.692127	0.697087	0.687372	0.685948	0.72218	0.721243	0.720549	0.724555	0.711581	0.705829	0.709023	0.71951	0.712727	0.716357	0.716828	0.739451	0.736179	0.73254	0.732955	0.72722	0.731362	0.729189	0.749908	0.705017	0.731962	0.737688	0.738878	0.738965	0.736652	0.739445	0.740261	0.741112	0.746671	0.877055	0.904083	1	0.886413	0.726641	0.733307	0.729223	0.735116	0.732107	0.730839	0.735116	0.707664	0.720968	0.73682	0.738516
Azotobacter_vinelandii	0.688183	0.688369	0.695113	0.682341	0.679232	0.71068	0.712649	0.71168	0.716378	0.70209	0.698779	0.700524	0.716205	0.706158	0.707651	0.704881	0.731077	0.73038	0.722124	0.726055	0.721787	0.726904	0.7234	0.745169	0.697161	0.723213	0.72899	0.733052	0.733036	0.731727	0.733713	0.73464	0.736791	0.743408	0.857115	0.875032	0.886413	1	0.72138	0.726746	0.725904	0.728151	0.72414	0.72363	0.729463	0.70861	0.724015	0.73303	0.734526
Stutzerimonas_azotifigens	0.693002	0.6923	0.696358	0.68196	0.680639	0.713619	0.71476	0.713511	0.718259	0.709423	0.704563	0.707803	0.722435	0.712225	0.711643	0.711277	0.739869	0.73398	0.724881	0.730918	0.725788	0.730881	0.73217	0.754327	0.710468	0.735111	0.729881	0.733804	0.717509	0.715555	0.718006	0.720138	0.718558	0.730095	0.730336	0.729425	0.726641	0.72138	1	0.767807	0.768296	0.77075	0.766652	0.784606	0.770797	0.713778	0.73502	0.742107	0.73989
Stutzerimonas_balearica	0.703303	0.702547	0.707416	0.691578	0.690754	0.723147	0.723456	0.721392	0.725998	0.717638	0.713009	0.715305	0.727386	0.721211	0.720451	0.720686	0.742211	0.740328	0.739867	0.736679	0.732861	0.740269	0.738626	0.760749	0.718336	0.739463	0.739597	0.744183	0.728016	0.728868	0.727373	0.731601	0.730097	0.734028	0.737834	0.733613	0.733307	0.726746	0.767807	1	0.816796	0.82216	0.813937	0.776128	0.818247	0.719027	0.739272	0.748489	0.743541
Stutzerimonas_chloritidismutans	0.697033	0.696384	0.700352	0.687554	0.686895	0.718908	0.71822	0.720801	0.724703	0.715175	0.711993	0.712909	0.72481	0.716714	0.716338	0.716792	0.741867	0.738695	0.735126	0.736009	0.732661	0.737983	0.737854	0.759215	0.716419	0.744318	0.738602	0.746186	0.725593	0.723964	0.72838	0.726338	0.725357	0.73159	0.735111	0.734234	0.729223	0.725904	0.768296	0.816796	1	0.908597	0.964542	0.783903	0.898535	0.71885	0.739633	0.747451	0.739987
Stutzerimonas_frequens	0.698954	0.698206	0.705581	0.687057	0.686756	0.724491	0.727474	0.726487	0.727447	0.719623	0.716929	0.717839	0.729578	0.723927	0.721224	0.723765	0.744283	0.743776	0.737358	0.739482	0.736983	0.741178	0.742778	0.763428	0.720207	0.742753	0.74124	0.748726	0.731754	0.731752	0.732718	0.732782	0.730826	0.735862	0.74229	0.738286	0.735116	0.728151	0.77075	0.82216	0.908597	1	0.913443	0.787414	0.928564	0.725238	0.742907	0.748333	0.742959
Stutzerimonas_kunmingensis	0.695336	0.696833	0.700275	0.685735	0.683428	0.720899	0.722463	0.721116	0.724296	0.715564	0.716115	0.713663	0.724283	0.721666	0.717736	0.718445	0.741247	0.73885	0.731798	0.735962	0.734128	0.735282	0.740248	0.760701	0.715637	0.743511	0.739031	0.747659	0.725664	0.727128	0.728028	0.727131	0.725404	0.733562	0.737828	0.736151	0.732107	0.72414	0.766652	0.813937	0.964542	0.913443	1	0.78504	0.904405	0.720419	0.738915	0.74583	0.74118
Stutzerimonas_nosocomialis	0.69441	0.693458	0.701731	0.685543	0.685371	0.719409	0.720464	0.72088	0.723024	0.716407	0.709632	0.713197	0.72569	0.717846	0.718839	0.717907	0.742163	0.742007	0.733342	0.738793	0.73581	0.738329	0.739572	0.764082	0.713605	0.74092	0.734077	0.742129	0.722633	0.719476	0.723633	0.72569	0.724163	0.736111	0.73843	0.733056	0.730839	0.72363	0.784606	0.776128	0.783903	0.787414	0.78504	1	0.786579	0.720701	0.737688	0.746703	0.74518
Stutzerimonas_stutzeri	0.695919	0.696751	0.701611	0.685994	0.686209	0.722751	0.725166	0.724664	0.725419	0.717969	0.718963	0.716296	0.727343	0.723116	0.719165	0.719586	0.746321	0.742549	0.737521	0.739408	0.735611	0.739711	0.740902	0.764142	0.718007	0.742765	0.73862	0.747194	0.730374	0.73084	0.732343	0.732149	0.729769	0.736691	0.740827	0.737756	0.735116	0.729463	0.770797	0.818247	0.898535	0.928564	0.904405	0.786579	1	0.721098	0.738174	0.74857	0.744653
Azomonas_agilis	0.689172	0.688393	0.691523	0.682686	0.684125	0.698412	0.700083	0.701863	0.701715	0.691388	0.690862	0.691419	0.698732	0.696777	0.695775	0.694577	0.713083	0.710985	0.705242	0.707856	0.706202	0.706112	0.702108	0.716	0.696246	0.70407	0.713945	0.712938	0.70368	0.702682	0.703336	0.704167	0.708273	0.707453	0.716639	0.711006	0.707664	0.70861	0.713778	0.719027	0.71885	0.725238	0.720419	0.720701	0.721098	1	0.728853	0.715335	0.714122
Azomonas_macrocytogenes	0.687965	0.687608	0.690986	0.67991	0.679235	0.704386	0.704137	0.709219	0.711231	0.697447	0.694364	0.693241	0.709375	0.70435	0.700386	0.699164	0.725444	0.727235	0.720205	0.721628	0.715831	0.718092	0.713413	0.732232	0.699549	0.71651	0.722225	0.723336	0.713069	0.709853	0.713338	0.711729	0.712478	0.721583	0.730804	0.724625	0.720968	0.724015	0.73502	0.739272	0.739633	0.742907	0.738915	0.737688	0.738174	0.728853	1	0.727401	0.725289
Pseudomonas_mangrovi	0.706092	0.706064	0.712601	0.699693	0.698108	0.728006	0.730431	0.728952	0.730358	0.721777	0.721667	0.720917	0.734782	0.726774	0.727449	0.728422	0.749125	0.748785	0.747047	0.745237	0.74453	0.745088	0.745851	0.758382	0.725402	0.747408	0.74118	0.746607	0.732886	0.731904	0.734722	0.732753	0.732752	0.73866	0.745972	0.741246	0.73682	0.73303	0.742107	0.748489	0.747451	0.748333	0.74583	0.746703	0.74857	0.715335	0.727401	1	0.7508
Pseudomonas_fluvialis	0.711001	0.711344	0.714384	0.705272	0.704797	0.732154	0.73418	0.732916	0.733178	0.725289	0.725376	0.723063	0.73272	0.727169	0.728776	0.7291	0.752829	0.748186	0.748839	0.749501	0.747755	0.747409	0.747486	0.756647	0.723527	0.74434	0.743521	0.746491	0.735355	0.735843	0.737209	0.737001	0.738794	0.742777	0.747152	0.741205	0.738516	0.734526	0.73989	0.743541	0.739987	0.742959	0.74118	0.74518	0.744653	0.714122	0.725289	0.7508	1
Pseudomonas_pohangensis	0.703519	0.701631	0.707588	0.698499	0.698172	0.722476	0.725186	0.719431	0.720659	0.714412	0.713546	0.711598	0.719016	0.715295	0.716006	0.716957	0.744086	0.738509	0.734872	0.738716	0.734489	0.737286	0.739015	0.74535	0.716991	0.739781	0.726555	0.733372	0.723543	0.724271	0.725517	0.721158	0.71658	0.729151	0.735857	0.734991	0.731624	0.728135	0.725734	0.731557	0.728981	0.734305	0.731237	0.733546	0.733991	0.708118	0.719126	0.743206	0.7467
Pseudomonas_campi	0.713284	0.713265	0.716376	0.702889	0.701703	0.743123	0.74479	0.74546	0.747707	0.737608	0.735752	0.735879	0.74425	0.735646	0.740621	0.741882	0.763022	0.769017	0.76476	0.770594	0.766719	0.76402	0.769968	0.777168	0.732598	0.763684	0.746596	0.756013	0.741393	0.738933	0.741857	0.739438	0.738142	0.744487	0.753764	0.746402	0.746828	0.73807	0.748741	0.753155	0.754119	0.75633	0.75344	0.75513	0.754839	0.71437	0.731807	0.758415	0.764164
Pseudomonas_guryensis	0.712153	0.712009	0.715825	0.698817	0.698949	0.74214	0.74373	0.744174	0.747829	0.737419	0.736203	0.736115	0.744717	0.736938	0.739483	0.741285	0.760756	0.768485	0.765079	0.768658	0.76633	0.764189	0.770331	0.776218	0.731095	0.762085	0.747096	0.755361	0.742039	0.739141	0.74189	0.74069	0.738391	0.743081	0.751475	0.744552	0.744503	0.736969	0.746353	0.751179	0.752416	0.755106	0.751807	0.7523	0.754132	0.71262	0.728785	0.758372	0.764596
Pseudomonas_ullengensis	0.705091	0.706867	0.711295	0.693959	0.696209	0.736942	0.739938	0.733475	0.737606	0.733506	0.735022	0.730836	0.738803	0.731972	0.733486	0.734328	0.75723	0.765697	0.761437	0.764561	0.769094	0.763346	0.770873	0.773315	0.726094	0.761634	0.744418	0.752579	0.734334	0.733853	0.734888	0.735902	0.735097	0.737844	0.750511	0.742075	0.743293	0.733577	0.740568	0.744045	0.748007	0.749277	0.746826	0.746587	0.750314	0.710437	0.723993	0.756415	0.760938
Pseudomonas_alcaligenes	0.711896	0.712139	0.714071	0.701798	0.700555	0.740366	0.741477	0.744071	0.747899	0.736796	0.737681	0.737207	0.746015	0.73844	0.740618	0.741305	0.759495	0.767125	0.766226	0.768464	0.765807	0.764184	0.768906	0.775577	0.731486	0.758902	0.751754	0.756492	0.742559	0.741888	0.742413	0.745787	0.744007	0.746354	0.753799	0.746702	0.744632	0.739425	0.747598	0.7496	0.747418	0.752943	0.749182	0.751341	0.753667	0.714624	0.730752	0.757789	0.768357
Pseudomonas_segetis	0.694478	0.694668	0.69881	0.678979	0.676173	0.715807	0.718181	0.717596	0.719974	0.710303	0.706292	0.708068	0.720116	0.712697	0.711872	0.713286	0.739157	0.742748	0.73991	0.742002	0.737628	0.739731	0.746781	0.756756	0.706121	0.741296	0.724646	0.73486	0.718394	0.714525	0.717236	0.715463	0.712607	0.723338	0.727351	0.722962	0.722174	0.714317	0.723062	0.733721	0.73329	0.737694	0.734751	0.734598	0.736307	0.700843	0.709251	0.741375	0.742891
Pseudomonas_marincola	0.692572	0.692326	0.697057	0.678878	0.675871	0.714157	0.717192	0.713775	0.718437	0.709206	0.70327	0.708023	0.717302	0.711656	0.708762	0.707929	0.735045	0.742432	0.732483	0.732926	0.73164	0.734011	0.739084	0.748974	0.705975	0.734326	0.722891	0.733205	0.712618	0.708502	0.711792	0.711397	0.70752	0.719313	0.722935	0.719529	0.718513	0.710149	0.718373	0.729725	0.727097	0.735418	0.730437	0.730933	0.73197	0.697212	0.707934	0.738617	0.738783
Pseudomonas_taeanensis	0.696897	0.696111	0.703196	0.683384	0.677562	0.728855	0.728178	0.730384	0.73165	0.717755	0.715542	0.718666	0.729009	0.719215	0.721684	0.720391	0.750758	0.760932	0.747817	0.74972	0.74956	0.745583	0.753748	0.773451	0.712504	0.753531	0.734524	0.745979	0.727249	0.723871	0.732053	0.726944	0.722841	0.733078	0.740531	0.737987	0.735811	0.727804	0.729997	0.741423	0.742137	0.747772	0.742572	0.740849	0.745622	0.707401	0.719377	0.754335	0.750228
Pseudomonas_lalucatii	0.706617	0.705332	0.713467	0.695121	0.691954	0.737883	0.739095	0.73839	0.74307	0.727244	0.727376	0.727193	0.74105	0.731632	0.732841	0.732715	0.761451	0.767628	0.759418	0.761446	0.759996	0.75554	0.763753	0.782646	0.723269	0.762231	0.745447	0.752711	0.735645	0.730483	0.737419	0.734129	0.732986	0.745212	0.752719	0.751235	0.747924	0.739937	0.742162	0.752091	0.750882	0.753904	0.754583	0.752627	0.754969	0.714304	0.731474	0.764185	0.762443
Pseudomonas_borbori	0.699692	0.698515	0.703812	0.686899	0.684465	0.729296	0.730148	0.730625	0.73327	0.719147	0.715346	0.718662	0.732505	0.72367	0.724559	0.722533	0.756117	0.762725	0.751745	0.755201	0.75016	0.753563	0.7591	0.776149	0.715434	0.753537	0.738336	0.747318	0.729596	0.728902	0.728367	0.727313	0.725936	0.734627	0.740641	0.738021	0.736273	0.727908	0.732152	0.740769	0.741987	0.748126	0.743773	0.741947	0.746024	0.707719	0.72514	0.75685	0.752917
Pseudomonas_tumuqii	0.699642	0.70025	0.706025	0.686541	0.684403	0.728178	0.729667	0.727041	0.732469	0.717281	0.715605	0.716281	0.731066	0.721504	0.720883	0.719834	0.749288	0.758389	0.751102	0.752746	0.750754	0.750315	0.75756	0.772044	0.714844	0.751999	0.736685	0.745261	0.733905	0.730151	0.729463	0.728926	0.727712	0.733193	0.741875	0.73725	0.735649	0.728205	0.733511	0.742671	0.744229	0.74917	0.744934	0.744944	0.749876	0.705867	0.723479	0.752546	0.751671
Pseudomonas_benzenivorans	0.701688	0.701554	0.706768	0.691658	0.686541	0.734792	0.734257	0.733422	0.738316	0.723293	0.719711	0.721627	0.735185	0.724731	0.725508	0.724117	0.755853	0.766997	0.759268	0.761107	0.759361	0.757352	0.761939	0.783377	0.716582	0.757478	0.74037	0.750493	0.735803	0.735917	0.73597	0.736051	0.730458	0.739183	0.747689	0.744474	0.741468	0.7329	0.740332	0.753555	0.750665	0.751676	0.746019	0.745781	0.749665	0.708778	0.725116	0.757032	0.755856
Pseudomonas_leptonychotis	0.701399	0.701079	0.705319	0.687677	0.686431	0.73027	0.733606	0.738625	0.740616	0.728125	0.727052	0.726251	0.738646	0.729309	0.729981	0.731099	0.750805	0.763427	0.757741	0.759117	0.760324	0.751507	0.760826	0.771019	0.723293	0.75585	0.738226	0.752022	0.731386	0.72965	0.731957	0.728692	0.727061	0.734886	0.743112	0.738252	0.737538	0.729743	0.738551	0.745197	0.747647	0.750486	0.749807	0.74901	0.750772	0.707118	0.724439	0.754012	0.756748
Pseudomonas_guineae	0.703545	0.704195	0.709331	0.689701	0.68732	0.733611	0.734233	0.734573	0.738423	0.726809	0.729144	0.726563	0.739209	0.729792	0.729235	0.729777	0.753134	0.761132	0.755638	0.756211	0.754424	0.752176	0.75991	0.774037	0.72366	0.757174	0.74125	0.753025	0.73237	0.729354	0.734233	0.731099	0.73019	0.732478	0.742822	0.738662	0.734878	0.7301	0.737319	0.745412	0.747133	0.750982	0.74788	0.74931	0.749538	0.705496	0.72427	0.757112	0.757882
Pseudomonas_anguilliseptica	0.705693	0.705696	0.710346	0.694993	0.693249	0.736886	0.739331	0.741529	0.741852	0.729767	0.726881	0.729044	0.739854	0.730782	0.733453	0.732436	0.753967	0.767627	0.761314	0.765477	0.762564	0.754948	0.764067	0.774995	0.730287	0.760154	0.744888	0.758399	0.735076	0.733735	0.736439	0.732742	0.733084	0.74362	0.748632	0.741611	0.739216	0.734703	0.743433	0.75188	0.75249	0.754385	0.753295	0.754157	0.75455	0.711382	0.729015	0.758747	0.759613
Pseudomonas_peli	0.703246	0.705187	0.710527	0.695472	0.694289	0.735536	0.738328	0.740244	0.739987	0.729232	0.72903	0.728076	0.737513	0.730683	0.731923	0.732	0.755437	0.768715	0.761819	0.764734	0.764092	0.757316	0.766083	0.775034	0.728924	0.759249	0.742603	0.75282	0.735341	0.733782	0.734292	0.733896	0.733084	0.738188	0.745833	0.739551	0.739315	0.733357	0.741757	0.746091	0.745884	0.74972	0.746398	0.751338	0.750166	0.708144	0.723793	0.755079	0.759481
Pseudomonas_xionganensis	0.712071	0.710045	0.716091	0.700538	0.700533	0.740833	0.742801	0.740876	0.740206	0.73247	0.732225	0.732229	0.740031	0.734305	0.734197	0.734397	0.759468	0.764388	0.761013	0.762909	0.762283	0.761053	0.766137	0.777533	0.732096	0.76047	0.745083	0.755752	0.739752	0.739563	0.742618	0.739209	0.739371	0.744434	0.752105	0.747819	0.743684	0.740553	0.745424	0.750489	0.75082	0.75503	0.753039	0.754629	0.753483	0.714973	0.732437	0.761436	0.767773
Pseudomonas_cuatrocienegasensis	0.691856	0.692894	0.700652	0.683846	0.684082	0.724453	0.727817	0.728512	0.731232	0.718528	0.716758	0.717255	0.730785	0.722753	0.720681	0.720604	0.749714	0.752238	0.744878	0.748388	0.746399	0.744399	0.75058	0.765958	0.717368	0.750973	0.738348	0.745923	0.728673	0.722796	0.727392	0.726964	0.72401	0.734177	0.733071	0.729848	0.731449	0.723377	0.732968	0.739793	0.745181	0.746492	0.744977	0.746882	0.749314	0.702059	0.71405	0.752515	0.754579
Pseudomonas_dryadis	0.691779	0.692335	0.695783	0.682766	0.678948	0.719306	0.720357	0.72103	0.723369	0.710525	0.708141	0.708833	0.724533	0.714151	0.712252	0.712322	0.745065	0.745987	0.739009	0.742989	0.739605	0.739459	0.744868	0.752345	0.720856	0.749835	0.732594	0.739749	0.722486	0.717475	0.725996	0.720696	0.720338	0.73142	0.735013	0.728278	0.727692	0.718671	0.726376	0.735302	0.737564	0.739685	0.739257	0.739114	0.740507	0.701196	0.710352	0.75034	0.747294
Pseudomonas_seleniipraecipitans	0.690858	0.691756	0.697152	0.679244	0.678573	0.71597	0.718685	0.722403	0.726193	0.71169	0.710098	0.710465	0.719841	0.714727	0.710887	0.710561	0.740012	0.745242	0.739854	0.742052	0.740907	0.738329	0.740436	0.749243	0.719755	0.745672	0.730994	0.739974	0.72247	0.720366	0.723341	0.72174	0.722238	0.728115	0.732505	0.724804	0.726055	0.716583	0.722134	0.732997	0.735612	0.73905	0.73686	0.733775	0.739294	0.701712	0.710527	0.744891	0.742484
Pseudomonas_punonensis	0.687758	0.689045	0.695568	0.681071	0.68043	0.71254	0.714855	0.719522	0.72468	0.709533	0.706865	0.708016	0.717231	0.712719	0.708119	0.708332	0.736376	0.740483	0.738667	0.736112	0.737636	0.736286	0.736723	0.745132	0.71694	0.743357	0.730194	0.737889	0.720249	0.717456	0.723796	0.72219	0.721644	0.724835	0.730551	0.722491	0.721908	0.716643	0.719029	0.731232	0.732745	0.735902	0.735074	0.728985	0.735945	0.701462	0.710974	0.743492	0.740732
Pseudomonas_argentinensis	0.686843	0.687331	0.695922	0.68241	0.68042	0.708173	0.712648	0.719939	0.724355	0.705924	0.702312	0.705092	0.716993	0.709759	0.705154	0.7057	0.735303	0.737673	0.735049	0.733297	0.73463	0.734126	0.735681	0.744635	0.715848	0.737531	0.726472	0.733136	0.718734	0.71658	0.722592	0.717654	0.71809	0.725748	0.728437	0.722613	0.722714	0.710664	0.716973	0.730573	0.731573	0.733659	0.734056	0.727758	0.737229	0.700701	0.709527	0.741432	0.740971
Pseudomonas_straminea	0.687941	0.688845	0.694666	0.683834	0.683295	0.71229	0.715661	0.719313	0.724568	0.708822	0.706321	0.707511	0.716673	0.712455	0.706881	0.707064	0.735358	0.737343	0.736891	0.735	0.735365	0.736065	0.738353	0.744601	0.717254	0.740797	0.727088	0.73452	0.719174	0.715581	0.72167	0.71801	0.718199	0.727011	0.728639	0.724153	0.723096	0.714772	0.721582	0.733431	0.733455	0.734749	0.736074	0.73012	0.735356	0.701361	0.710652	0.742842	0.743595
Pseudomonas_flavescens	0.677784	0.679532	0.684802	0.677103	0.674026	0.702737	0.706021	0.703118	0.711422	0.697217	0.692915	0.695398	0.708745	0.702721	0.697408	0.694358	0.72836	0.730493	0.725141	0.725558	0.725072	0.72445	0.72763	0.733554	0.70919	0.733427	0.719682	0.725223	0.711681	0.705567	0.71461	0.709066	0.709924	0.720856	0.718257	0.713586	0.712772	0.705057	0.710732	0.724211	0.724428	0.726383	0.72827	0.720917	0.72707	0.695707	0.701607	0.73684	0.738214
Pseudomonas_daroniae	0.68795	0.687625	0.693962	0.680074	0.674491	0.710754	0.714862	0.714246	0.719088	0.706589	0.701316	0.703624	0.717815	0.70908	0.707245	0.704485	0.735469	0.740818	0.73213	0.737211	0.734442	0.73488	0.73999	0.746043	0.717845	0.742597	0.727236	0.736943	0.720752	0.71235	0.720567	0.717198	0.715742	0.726482	0.72636	0.722253	0.721359	0.712376	0.725005	0.731897	0.73557	0.734323	0.735353	0.733695	0.735943	0.700538	0.707845	0.745115	0.744494
Pseudomonas_composti	0.693682	0.693171	0.697143	0.68184	0.681646	0.720834	0.724644	0.728131	0.728489	0.717217	0.717141	0.716617	0.726793	0.721672	0.718222	0.719928	0.740883	0.748892	0.748205	0.747008	0.744737	0.744418	0.748639	0.762805	0.715464	0.746871	0.737983	0.745408	0.728755	0.725404	0.731332	0.727575	0.726764	0.733575	0.736476	0.731576	0.730649	0.721371	0.731935	0.740145	0.738097	0.742856	0.739209	0.742825	0.743117	0.701222	0.713943	0.751952	0.757367
Pseudomonas_sediminis	0.695524	0.695049	0.700188	0.684598	0.683865	0.726653	0.730723	0.731092	0.732203	0.722987	0.723163	0.723375	0.732759	0.726445	0.724461	0.724647	0.744044	0.754873	0.751613	0.751225	0.749359	0.748788	0.752698	0.768165	0.718179	0.748478	0.742317	0.748014	0.733496	0.73101	0.736267	0.731932	0.730768	0.740426	0.740071	0.733693	0.732801	0.724091	0.737247	0.744215	0.743084	0.747083	0.74386	0.747031	0.74681	0.704056	0.715252	0.753664	0.759411
Pseudomonas_sihuiensis	0.695517	0.6954	0.69865	0.684846	0.683065	0.724282	0.727502	0.730336	0.731075	0.721561	0.718894	0.721457	0.730575	0.723198	0.723954	0.724075	0.744404	0.752873	0.753855	0.751368	0.747727	0.750441	0.752655	0.764816	0.716988	0.74832	0.740941	0.746152	0.730821	0.72816	0.732012	0.729811	0.729345	0.736475	0.736854	0.733698	0.732563	0.726606	0.736113	0.739433	0.739123	0.743757	0.740529	0.745248	0.7439	0.70362	0.718609	0.752388	0.759776
Pseudomonas_alcaliphila	0.695382	0.695583	0.699442	0.685693	0.682816	0.728212	0.729262	0.732614	0.732079	0.723376	0.720713	0.722533	0.732706	0.724727	0.725766	0.724894	0.74657	0.752265	0.75978	0.750856	0.749301	0.751721	0.753531	0.76651	0.716978	0.750625	0.73911	0.747415	0.727133	0.725414	0.729164	0.728741	0.72762	0.734156	0.738464	0.733596	0.732802	0.724071	0.736015	0.743274	0.74609	0.743532	0.737685	0.743507	0.741367	0.702766	0.717149	0.752385	0.759271
Pseudomonas_chengduensis	0.696221	0.695734	0.698306	0.684422	0.683194	0.727356	0.730941	0.732933	0.732713	0.722729	0.722855	0.722742	0.730492	0.725316	0.724633	0.726522	0.74612	0.755559	0.753823	0.752166	0.749839	0.74916	0.753657	0.766829	0.717413	0.750397	0.743571	0.750665	0.733895	0.730001	0.73506	0.73281	0.731518	0.739867	0.739857	0.734795	0.732898	0.726932	0.735232	0.742363	0.741317	0.745355	0.744685	0.745587	0.745654	0.70501	0.71821	0.751965	0.760423
Pseudomonas_toyotomiensis	0.6917	0.69084	0.697364	0.680695	0.680137	0.722783	0.725315	0.729761	0.728679	0.71794	0.714428	0.7177	0.728958	0.720749	0.721126	0.72043	0.744012	0.752531	0.751971	0.748273	0.745219	0.746972	0.752568	0.766653	0.71321	0.745754	0.740786	0.747013	0.732571	0.729587	0.734832	0.731309	0.732605	0.737026	0.736816	0.732456	0.731663	0.723775	0.732853	0.739093	0.740754	0.743895	0.740192	0.744085	0.746454	0.701734	0.714141	0.751435	0.759365
Pseudomonas_wenzhouensis	0.707379	0.707492	0.71175	0.698514	0.696946	0.741465	0.743533	0.742395	0.741731	0.731875	0.729413	0.731779	0.741003	0.733372	0.734874	0.734157	0.756233	0.76271	0.76212	0.762741	0.760761	0.759778	0.765527	0.776991	0.728502	0.755787	0.749431	0.756415	0.739245	0.737973	0.73988	0.740455	0.738912	0.741772	0.749051	0.744613	0.74299	0.734811	0.743874	0.749744	0.750056	0.753281	0.750978	0.754308	0.753353	0.710935	0.725155	0.758628	0.765049
Pseudomonas_yangonensis	0.696895	0.695272	0.700508	0.686724	0.686237	0.728248	0.730345	0.731613	0.733198	0.721864	0.720932	0.720798	0.734632	0.727555	0.725827	0.727354	0.745762	0.756495	0.757548	0.753457	0.751017	0.753268	0.757287	0.766232	0.720809	0.747414	0.741534	0.747683	0.736123	0.73224	0.735135	0.7344	0.735347	0.742555	0.740723	0.734294	0.733983	0.72482	0.734015	0.743275	0.74131	0.747378	0.741373	0.744568	0.747315	0.705474	0.716689	0.75396	0.762359
Pseudomonas_mendocina	0.696836	0.696696	0.703087	0.69003	0.686792	0.728016	0.7319	0.734266	0.737504	0.723	0.72095	0.721553	0.734649	0.727129	0.728757	0.729006	0.750463	0.759361	0.760483	0.755655	0.755962	0.755138	0.758428	0.772355	0.721851	0.751116	0.746608	0.75162	0.73679	0.734162	0.737268	0.736553	0.737126	0.744514	0.744997	0.73849	0.738689	0.729282	0.738352	0.747062	0.745322	0.749194	0.747983	0.747158	0.750073	0.70867	0.720706	0.75773	0.765851
Pseudomonas_hydrolytica	0.687976	0.687391	0.693457	0.678437	0.673825	0.717087	0.719637	0.724423	0.72402	0.711441	0.705526	0.710072	0.722636	0.715567	0.714319	0.714963	0.737433	0.747396	0.747127	0.745172	0.744777	0.739543	0.746335	0.762457	0.708943	0.740946	0.735533	0.74221	0.724528	0.722586	0.726906	0.725184	0.72485	0.734382	0.731791	0.72767	0.725901	0.715628	0.731177	0.737792	0.734025	0.740352	0.734987	0.738075	0.741263	0.698222	0.708275	0.746536	0.758643
Pseudomonas_guguanensis	0.69817	0.698692	0.704357	0.69034	0.687743	0.731778	0.734322	0.73608	0.73793	0.726495	0.725988	0.724774	0.736265	0.729523	0.729572	0.730994	0.749201	0.760575	0.760053	0.756675	0.754927	0.755547	0.758432	0.771897	0.721693	0.752946	0.745628	0.750999	0.736583	0.731745	0.736258	0.736509	0.735353	0.742042	0.742507	0.737291	0.738007	0.729372	0.738397	0.746285	0.746832	0.749947	0.745935	0.749084	0.749949	0.708191	0.722432	0.757275	0.764904
Pseudomonas_oleovorans	0.693788	0.693436	0.697782	0.680509	0.680876	0.721832	0.72445	0.728724	0.728261	0.715997	0.714952	0.715146	0.729254	0.720331	0.719563	0.719733	0.742426	0.748346	0.750556	0.745443	0.745382	0.745825	0.749727	0.762703	0.715616	0.749907	0.739976	0.747358	0.729336	0.723992	0.73239	0.7299	0.727715	0.736937	0.734742	0.730855	0.73109	0.721776	0.733963	0.74043	0.740482	0.744802	0.739358	0.743713	0.745699	0.703159	0.716318	0.750848	0.759066
Pseudomonas_khazarica	0.69545	0.694831	0.700805	0.682091	0.681575	0.725406	0.728963	0.730582	0.731756	0.719135	0.717298	0.718295	0.731848	0.723882	0.72303	0.723934	0.746156	0.753648	0.751479	0.749734	0.748503	0.747403	0.75056	0.763225	0.71671	0.750532	0.741464	0.748953	0.731237	0.727886	0.732777	0.730893	0.730522	0.739567	0.736918	0.730915	0.731262	0.724104	0.738458	0.743325	0.742358	0.745995	0.741615	0.74663	0.746685	0.703387	0.717034	0.753188	0.758126
Pseudomonas_thermotolerans	0.718412	0.718851	0.720797	0.709646	0.706995	0.750584	0.753195	0.75459	0.753644	0.74178	0.740037	0.740011	0.750302	0.743571	0.74679	0.746724	0.766622	0.76787	0.769	0.768745	0.767316	0.770918	0.771199	0.779113	0.734589	0.758606	0.751623	0.751391	0.742439	0.7373	0.742163	0.742043	0.745885	0.744537	0.758627	0.753728	0.751899	0.746591	0.748894	0.754068	0.755766	0.754682	0.750515	0.752886	0.753096	0.716413	0.732292	0.758071	0.760181
Pseudomonas_carbonaria	0.708997	0.708574	0.711696	0.697292	0.695889	0.742946	0.744445	0.749101	0.747169	0.734706	0.730334	0.732318	0.745269	0.736725	0.740727	0.741155	0.760708	0.765303	0.76439	0.768201	0.764421	0.763034	0.770376	0.777049	0.72099	0.75342	0.739375	0.746245	0.733092	0.728024	0.732688	0.731689	0.734629	0.740578	0.748437	0.742486	0.744403	0.735968	0.739362	0.74609	0.744979	0.749582	0.7444	0.745805	0.747854	0.709942	0.72643	0.756134	0.754234
Pseudomonas_insulae	0.705823	0.706826	0.710274	0.698004	0.698375	0.735899	0.739127	0.738749	0.744337	0.734249	0.731287	0.732317	0.741695	0.735521	0.73395	0.735955	0.756418	0.761754	0.760137	0.764095	0.758859	0.759853	0.763084	0.767885	0.720514	0.753445	0.736789	0.743347	0.727651	0.725312	0.730498	0.728823	0.728914	0.733958	0.74737	0.739979	0.73839	0.728568	0.73375	0.74252	0.742251	0.746177	0.742458	0.739898	0.743946	0.712317	0.72237	0.749518	0.751303
Pseudomonas_cavernae	0.713254	0.713236	0.717045	0.702336	0.700949	0.747907	0.748987	0.75122	0.75451	0.738401	0.733128	0.734198	0.750109	0.737508	0.741196	0.740862	0.765814	0.771666	0.765921	0.770223	0.7651	0.769791	0.774956	0.782194	0.725928	0.76292	0.74447	0.752188	0.735174	0.733959	0.738879	0.735143	0.735648	0.743347	0.750693	0.747466	0.743538	0.735844	0.738713	0.748376	0.7502	0.755127	0.751032	0.750566	0.753439	0.714143	0.729812	0.758129	0.759716
	0.547	0.551	0.555	0.559	0.563	0.567	0.571	0.575	0.579	0.583	0.587	0.591	0.595	0.599	0.603	0.607	0.611	0.615	0.619	0.623	0.627	0.631	0.635	0.639	0.643	0.647	0.651	0.655	0.659	0.663	0.667	0.671	0.675	0.679	0.683	0.687	0.691	0.695	0.699	0.703	0.707	0.711	0.715	0.719	0.723	0.727	0.731	0.735	0.739
[truncated: 42 more columns]
