# Supplementary material for: Phylogenomics studies and molecular markers reliably demarcate genus Pseudomonas sensu stricto and twelve other Pseudomonadaceae species clades representing novel and emended genera
Source: Front Microbiol. 2024 Jan 5;14:1273665. doi: 10.3389/fmicb.2023.1273665 (PMC10797017; doi:10.3389/fmicb.2023.1273665)
Supplement: Supplementary file 3 [file Table_3.XLSX]

## Sheet: Sheet1
																																												Table S3- Pairwise comparison of Percentage of Conserved Proteins (POCP) between different Pseudomonas Species
	Pseudomonas_luteola	Pseudomonas_asuensis	Pseudomonas_duriflava	Pseudomonas_oryzihabitans	Pseudomonas_rhizoryzae	Pseudomonas_aeruginosa	Pseudomonas_paraeruginosa	Pseudomonas_jinjuensis	Pseudomonas_schmalbachii	Pseudomonas_nitroreducens	Pseudomonas_pseudonitroreducens	Pseudomonas_nicosulfuronedens	Pseudomonas_panipatensis	Pseudomonas_knackmussii	Pseudomonas_delhiensis	Pseudomonas_humi	Pseudomonas_mangiferae	Pseudomonas_boanensis	Pseudomonas_furukawaii	Pseudomonas_lalkuanensis	Pseudomonas_resinovorans	Pseudomonas_otitidis	Pseudomonas_tohonis	Pseudomonas_indica	Pseudomonas_matsuisoli	Pseudomonas_kuykendallii	Pseudomonas_flexibilis	Serpens_gallinarum	Pseudomonas_sagittaria	Pseudomonas_linyingensis	Pseudomonas_aromaticivorans	Pseudomonas_oryzae	Pseudomonas_oryzagri	Pseudomonas_guangdongensis	Azotobacter_beijerinckii	Azotobacter_chroococcum	Azotobacter_salinestris	Azotobacter_vinelandii	Stutzerimonas_azotifigens	Stutzerimonas_balearica	Stutzerimonas_chloritidismutans	Stutzerimonas_frequens	Stutzerimonas_kunmingensis	Stutzerimonas_nosocomialis	Stutzerimonas_stutzeri	Azomonas_agilis	Azomonas_macrocytogenes	Pseudomonas_mangrovi	Pseudomonas_fluvialis
Pseudomonas_luteola	1	0.913205	0.829613	0.713978	0.700617	0.574529	0.570045	0.548574	0.551088	0.56154	0.53732	0.549704	0.556727	0.54898	0.569354	0.562027	0.590459	0.553207	0.542048	0.544914	0.544345	0.556051	0.554802	0.576311	0.627238	0.60252	0.520707	0.541167	0.508399	0.511123	0.496846	0.527156	0.508677	0.505613	0.515584	0.531839	0.533536	0.533079	0.578621	0.565251	0.547432	0.576457	0.573145	0.608335	0.581855	0.468814	0.541295	0.520011	0.494422
Pseudomonas_asuensis	0.913205	1	0.827007	0.725977	0.708757	0.57911	0.568426	0.552422	0.551391	0.562318	0.537298	0.551911	0.55215	0.54446	0.562866	0.561914	0.59742	0.55039	0.540915	0.544013	0.538907	0.551199	0.550253	0.579827	0.633261	0.610834	0.527679	0.545884	0.506603	0.505726	0.497906	0.52285	0.506866	0.503543	0.521955	0.537929	0.535523	0.533793	0.57681	0.563303	0.54973	0.580264	0.571321	0.61076	0.577571	0.471426	0.541872	0.515949	0.494382
Pseudomonas_duriflava	0.829613	0.827007	1	0.710036	0.700051	0.558187	0.558491	0.556172	0.552689	0.554142	0.528713	0.542995	0.549777	0.543996	0.552063	0.547236	0.597647	0.556095	0.540096	0.5402	0.540369	0.537535	0.539545	0.570551	0.632432	0.602528	0.533789	0.552613	0.518549	0.522327	0.503587	0.54254	0.5145	0.511437	0.528948	0.538748	0.543915	0.537103	0.597382	0.575518	0.557253	0.582744	0.582821	0.613064	0.584073	0.477835	0.552058	0.527575	0.507131
Pseudomonas_oryzihabitans	0.713978	0.725977	0.710036	1	0.901637	0.569212	0.556007	0.552068	0.55758	0.561279	0.533203	0.554672	0.553465	0.546979	0.564334	0.565384	0.599509	0.555637	0.545665	0.545369	0.541763	0.554043	0.548536	0.557306	0.671054	0.615788	0.516072	0.535328	0.500474	0.498067	0.492244	0.522537	0.504236	0.508217	0.511715	0.529589	0.516491	0.52224	0.565025	0.54814	0.526898	0.561104	0.548454	0.591338	0.545618	0.486143	0.531924	0.515147	0.489526
Pseudomonas_rhizoryzae	0.700617	0.708757	0.700051	0.901637	1	0.562541	0.566383	0.544807	0.542494	0.554464	0.536891	0.549951	0.557015	0.548328	0.558411	0.563414	0.58109	0.551815	0.54704	0.53989	0.533258	0.543809	0.546731	0.555858	0.652872	0.601967	0.510143	0.528997	0.501185	0.497534	0.487003	0.516875	0.499801	0.492562	0.504561	0.51955	0.512697	0.52236	0.570123	0.547308	0.532665	0.55483	0.551915	0.587406	0.55015	0.470106	0.523397	0.510739	0.479916
Pseudomonas_aeruginosa	0.574529	0.57911	0.558187	0.569212	0.562541	1	0.920695	0.68503	0.676461	0.737718	0.709021	0.727149	0.688364	0.685563	0.743725	0.734488	0.644769	0.646939	0.652788	0.67139	0.659213	0.691227	0.683909	0.654914	0.556938	0.623177	0.556617	0.576041	0.526255	0.526376	0.513568	0.548383	0.538597	0.502543	0.515193	0.527376	0.51766	0.533002	0.565389	0.564967	0.541328	0.574697	0.567769	0.591691	0.566185	0.437373	0.480474	0.561339	0.53067
Pseudomonas_paraeruginosa	0.570045	0.568426	0.558491	0.556007	0.566383	0.920695	1	0.673686	0.664685	0.719332	0.708851	0.707308	0.674948	0.685703	0.714798	0.71613	0.637004	0.64157	0.648114	0.660757	0.643542	0.677884	0.674923	0.650276	0.5486	0.608311	0.553202	0.570593	0.533193	0.527928	0.507974	0.54702	0.530588	0.505503	0.507687	0.522776	0.515983	0.52232	0.573171	0.57666	0.5563	0.571656	0.581973	0.591006	0.57545	0.43111	0.476395	0.56217	0.531926
Pseudomonas_jinjuensis	0.548574	0.552422	0.556172	0.552068	0.544807	0.68503	0.673686	1	0.850852	0.73605	0.71304	0.721875	0.724284	0.734756	0.763768	0.755937	0.617356	0.703499	0.690865	0.700717	0.700196	0.6315	0.63297	0.640682	0.56589	0.613558	0.580514	0.616442	0.596345	0.604697	0.580479	0.61463	0.598932	0.559748	0.544479	0.551977	0.543021	0.552381	0.572506	0.589516	0.559404	0.577979	0.57332	0.580123	0.580257	0.464671	0.509016	0.567168	0.560102
Pseudomonas_schmalbachii	0.551088	0.551391	0.552689	0.55758	0.542494	0.676461	0.664685	0.850852	1	0.73717	0.707392	0.724844	0.715279	0.727685	0.745158	0.734255	0.628239	0.696535	0.676603	0.698754	0.69462	0.633597	0.637488	0.629568	0.568598	0.625159	0.588235	0.612583	0.591571	0.584034	0.570892	0.605394	0.589186	0.559449	0.532935	0.552682	0.543613	0.54497	0.573526	0.59127	0.557389	0.586374	0.583625	0.586714	0.579072	0.476265	0.512739	0.584457	0.577083
Pseudomonas_nitroreducens	0.56154	0.562318	0.554142	0.561279	0.554464	0.737718	0.719332	0.73605	0.73717	1	0.895351	0.923138	0.772866	0.798139	0.812997	0.792816	0.632292	0.687195	0.670512	0.725208	0.714359	0.683225	0.696757	0.657954	0.549258	0.628	0.553691	0.575238	0.537898	0.54556	0.529093	0.569309	0.554352	0.519718	0.51462	0.521949	0.511426	0.519427	0.550771	0.562148	0.541408	0.576228	0.56238	0.573956	0.569815	0.44851	0.491026	0.563013	0.539548
Pseudomonas_pseudonitroreducens	0.53732	0.537298	0.528713	0.533203	0.536891	0.709021	0.708851	0.71304	0.707392	0.895351	1	0.896135	0.748413	0.7845	0.783479	0.774417	0.602279	0.662943	0.663122	0.696197	0.696561	0.662317	0.676183	0.628566	0.522381	0.594559	0.525863	0.547093	0.525796	0.522818	0.511261	0.544478	0.530921	0.494923	0.487995	0.500875	0.491411	0.501363	0.534942	0.543793	0.526191	0.545693	0.547432	0.554092	0.552592	0.421094	0.465195	0.529439	0.507046
Pseudomonas_nicosulfuronedens	0.549704	0.551911	0.542995	0.554672	0.549951	0.727149	0.707308	0.721875	0.724844	0.923138	0.896135	1	0.756596	0.782024	0.802539	0.787259	0.61955	0.669817	0.657674	0.706334	0.7126	0.673516	0.69245	0.646045	0.540782	0.620697	0.538667	0.560238	0.524575	0.531021	0.514651	0.552218	0.539434	0.503959	0.50356	0.511499	0.502928	0.5082	0.542523	0.547185	0.533115	0.562848	0.547046	0.562589	0.55819	0.429066	0.477837	0.549311	0.518547
Pseudomonas_panipatensis	0.556727	0.55215	0.549777	0.553465	0.557015	0.688364	0.674948	0.724284	0.715279	0.772866	0.748413	0.756596	1	0.829593	0.78798	0.766493	0.61464	0.707647	0.684132	0.696311	0.692637	0.665047	0.658018	0.648251	0.542657	0.627784	0.565539	0.594267	0.580303	0.585775	0.573515	0.604868	0.590898	0.543909	0.537776	0.539485	0.533413	0.529637	0.550845	0.559785	0.540617	0.570674	0.558934	0.564133	0.567393	0.460776	0.490662	0.55742	0.552938
Pseudomonas_knackmussii	0.54898	0.54446	0.543996	0.546979	0.548328	0.685563	0.685703	0.734756	0.727685	0.798139	0.7845	0.782024	0.829593	1	0.798568	0.798694	0.600412	0.708402	0.704391	0.727369	0.712323	0.663284	0.666599	0.642818	0.532026	0.612106	0.556773	0.579962	0.573218	0.567966	0.545544	0.594835	0.57476	0.530889	0.522662	0.528585	0.517354	0.520154	0.549074	0.567089	0.539781	0.560235	0.561153	0.562543	0.570113	0.435523	0.470265	0.548223	0.53895
Pseudomonas_delhiensis	0.569354	0.562866	0.552063	0.564334	0.558411	0.743725	0.714798	0.763768	0.745158	0.812997	0.783479	0.802539	0.78798	0.798568	1	0.912033	0.624267	0.684605	0.679438	0.693869	0.706302	0.686071	0.686541	0.654449	0.556743	0.620064	0.552927	0.580063	0.543673	0.547715	0.527718	0.575617	0.563029	0.51781	0.52201	0.531395	0.522525	0.537486	0.54921	0.562493	0.535507	0.571396	0.55958	0.579531	0.571173	0.445902	0.487287	0.551343	0.533733
Pseudomonas_humi	0.562027	0.561914	0.547236	0.565384	0.563414	0.734488	0.71613	0.755937	0.734255	0.792816	0.774417	0.787259	0.766493	0.798694	0.912033	1	0.620964	0.675005	0.681911	0.690577	0.687347	0.667604	0.673318	0.641242	0.556447	0.62005	0.551639	0.574587	0.547378	0.544015	0.530123	0.574809	0.565064	0.512921	0.515609	0.528473	0.515366	0.533424	0.556606	0.568426	0.540637	0.560644	0.562639	0.572929	0.564845	0.443779	0.48695	0.542497	0.532191
Pseudomonas_mangiferae	0.590459	0.59742	0.597647	0.599509	0.58109	0.644769	0.637004	0.617356	0.628239	0.632292	0.602279	0.61955	0.61464	0.600412	0.624267	0.620964	1	0.638134	0.618335	0.644176	0.628109	0.663177	0.665578	0.658161	0.615317	0.689901	0.598217	0.616582	0.54744	0.545581	0.543156	0.561934	0.55616	0.574607	0.545786	0.549499	0.544388	0.556255	0.611778	0.60543	0.57535	0.611936	0.594988	0.622955	0.590879	0.511042	0.544742	0.619587	0.60221
Pseudomonas_boanensis	0.553207	0.55039	0.556095	0.555637	0.551815	0.646939	0.64157	0.703499	0.696535	0.687195	0.662943	0.669817	0.707647	0.708402	0.684605	0.675005	0.638134	1	0.825858	0.822744	0.807879	0.701335	0.709884	0.683788	0.564332	0.638498	0.578501	0.60844	0.629502	0.638725	0.609001	0.655242	0.639096	0.578202	0.555374	0.572135	0.555842	0.551036	0.586342	0.591535	0.569556	0.591235	0.589937	0.584664	0.585751	0.477734	0.489773	0.587112	0.591379
Pseudomonas_furukawaii	0.542048	0.540915	0.540096	0.545665	0.54704	0.652788	0.648114	0.690865	0.676603	0.670512	0.663122	0.657674	0.684132	0.704391	0.679438	0.681911	0.618335	0.825858	1	0.824026	0.818676	0.715067	0.713026	0.665508	0.55491	0.62704	0.565786	0.58766	0.604818	0.607924	0.576217	0.623386	0.598404	0.550243	0.544699	0.552303	0.536348	0.548267	0.58739	0.591834	0.5768	0.583372	0.590773	0.586489	0.593696	0.459932	0.479864	0.563455	0.565136
Pseudomonas_lalkuanensis	0.544914	0.544013	0.5402	0.545369	0.53989	0.67139	0.660757	0.700717	0.698754	0.725208	0.696197	0.706334	0.696311	0.727369	0.693869	0.690577	0.644176	0.822744	0.824026	1	0.845431	0.731957	0.744772	0.687328	0.547458	0.637705	0.575367	0.592498	0.590721	0.595734	0.568382	0.612235	0.595859	0.549143	0.536445	0.546185	0.532644	0.539993	0.570489	0.580318	0.557168	0.583797	0.579895	0.578788	0.578459	0.454793	0.484135	0.579513	0.571623
Pseudomonas_resinovorans	0.544345	0.538907	0.540369	0.541763	0.533258	0.659213	0.643542	0.700196	0.69462	0.714359	0.696561	0.7126	0.692637	0.712323	0.706302	0.687347	0.628109	0.807879	0.818676	0.845431	1	0.715657	0.733692	0.661957	0.552492	0.629958	0.559949	0.592267	0.584763	0.587901	0.561842	0.607228	0.593175	0.538129	0.54284	0.550484	0.544505	0.537602	0.562413	0.568569	0.546581	0.574334	0.568803	0.585877	0.576575	0.457627	0.489498	0.564278	0.555795
Pseudomonas_otitidis	0.556051	0.551199	0.537535	0.554043	0.543809	0.691227	0.677884	0.6315	0.633597	0.683225	0.662317	0.673516	0.665047	0.663284	0.686071	0.667604	0.663177	0.701335	0.715067	0.731957	0.715657	1	0.84489	0.687547	0.552984	0.636458	0.554025	0.564718	0.54008	0.546558	0.525033	0.568227	0.551091	0.529592	0.520028	0.524511	0.516247	0.529554	0.560677	0.562001	0.556398	0.577025	0.569034	0.57542	0.568326	0.45481	0.479712	0.591486	0.559979
Pseudomonas_tohonis	0.554802	0.550253	0.539545	0.548536	0.546731	0.683909	0.674923	0.63297	0.637488	0.696757	0.676183	0.69245	0.658018	0.666599	0.686541	0.673318	0.665578	0.709884	0.713026	0.744772	0.733692	0.84489	1	0.67643	0.552638	0.648313	0.536815	0.562432	0.528866	0.540856	0.516259	0.558113	0.54775	0.513594	0.508844	0.518176	0.513471	0.515933	0.573	0.558268	0.55579	0.570363	0.568189	0.578689	0.569716	0.440646	0.481398	0.587662	0.547807
Pseudomonas_indica	0.576311	0.579827	0.570551	0.557306	0.555858	0.654914	0.650276	0.640682	0.629568	0.657954	0.628566	0.646045	0.648251	0.642818	0.654449	0.641242	0.658161	0.683788	0.665508	0.687328	0.661957	0.687547	0.67643	1	0.580495	0.649037	0.61153	0.634474	0.580248	0.577156	0.567692	0.605257	0.578628	0.55505	0.556591	0.578954	0.575445	0.561527	0.62394	0.645571	0.62515	0.655678	0.63741	0.663139	0.649982	0.472148	0.505275	0.646521	0.600679
Pseudomonas_matsuisoli	0.627238	0.633261	0.632432	0.671054	0.652872	0.556938	0.5486	0.56589	0.568598	0.549258	0.522381	0.540782	0.542657	0.532026	0.556743	0.556447	0.615317	0.564332	0.55491	0.547458	0.552492	0.552984	0.552638	0.580495	1	0.653038	0.575186	0.59072	0.535881	0.532434	0.526095	0.555475	0.533235	0.547237	0.523356	0.549097	0.536565	0.543946	0.618961	0.586636	0.567362	0.596298	0.587519	0.644543	0.583034	0.518836	0.574523	0.557525	0.542373
Pseudomonas_kuykendallii	0.60252	0.610834	0.602528	0.615788	0.601967	0.623177	0.608311	0.613558	0.625159	0.628	0.594559	0.620697	0.627784	0.612106	0.620064	0.62005	0.689901	0.638498	0.62704	0.637705	0.629958	0.636458	0.648313	0.649037	0.653038	1	0.612713	0.629948	0.569405	0.565947	0.563581	0.579462	0.564237	0.569197	0.557607	0.575994	0.561196	0.565824	0.650669	0.629274	0.612277	0.647712	0.630187	0.643164	0.63654	0.512981	0.559137	0.622524	0.590627
Pseudomonas_flexibilis	0.520707	0.527679	0.533789	0.516072	0.510143	0.556617	0.553202	0.580514	0.588235	0.553691	0.525863	0.538667	0.565539	0.556773	0.552927	0.551639	0.598217	0.578501	0.565786	0.575367	0.559949	0.554025	0.536815	0.61153	0.575186	0.612713	1	0.830695	0.614118	0.593314	0.601878	0.614894	0.587546	0.641637	0.570267	0.584892	0.577401	0.574406	0.611338	0.674021	0.626513	0.674631	0.652814	0.629109	0.65639	0.536199	0.552895	0.657865	0.677499
Serpens_gallinarum	0.541167	0.545884	0.552613	0.535328	0.528997	0.576041	0.570593	0.616442	0.612583	0.575238	0.547093	0.560238	0.594267	0.579962	0.580063	0.574587	0.616582	0.60844	0.58766	0.592498	0.592267	0.564718	0.562432	0.634474	0.59072	0.629948	0.830695	1	0.605494	0.594713	0.609808	0.613381	0.594838	0.627674	0.569332	0.58935	0.58287	0.576252	0.61567	0.668335	0.623665	0.67165	0.648185	0.640023	0.654489	0.527007	0.55235	0.639835	0.644056
Pseudomonas_sagittaria	0.508399	0.506603	0.518549	0.500474	0.501185	0.526255	0.533193	0.596345	0.591571	0.537898	0.525796	0.524575	0.580303	0.573218	0.543673	0.547378	0.54744	0.629502	0.604818	0.590721	0.584763	0.54008	0.528866	0.580248	0.535881	0.569405	0.614118	0.605494	1	0.873337	0.819322	0.855579	0.794256	0.748094	0.597996	0.624318	0.616843	0.597364	0.565164	0.61575	0.583033	0.597679	0.603344	0.558121	0.599786	0.535134	0.522226	0.593713	0.599968
Pseudomonas_linyingensis	0.511123	0.505726	0.522327	0.498067	0.497534	0.526376	0.527928	0.604697	0.584034	0.54556	0.522818	0.531021	0.585775	0.567966	0.547715	0.544015	0.545581	0.638725	0.607924	0.595734	0.587901	0.546558	0.540856	0.577156	0.532434	0.565947	0.593314	0.594713	0.873337	1	0.815382	0.833771	0.793002	0.725506	0.605537	0.612782	0.616965	0.595636	0.562325	0.60187	0.574437	0.591099	0.58653	0.54959	0.594104	0.530448	0.522762	0.576855	0.58427
Pseudomonas_aromaticivorans	0.496846	0.497906	0.503587	0.492244	0.487003	0.513568	0.507974	0.580479	0.570892	0.529093	0.511261	0.514651	0.573515	0.545544	0.527718	0.530123	0.543156	0.609001	0.576217	0.568382	0.561842	0.525033	0.516259	0.567692	0.526095	0.563581	0.601878	0.609808	0.819322	0.815382	1	0.817999	0.79458	0.727485	0.624376	0.630668	0.620757	0.607789	0.54626	0.600887	0.559869	0.577418	0.571859	0.532344	0.574279	0.555282	0.539505	0.582399	0.589268
Pseudomonas_oryzae	0.527156	0.52285	0.54254	0.522537	0.516875	0.548383	0.54702	0.61463	0.605394	0.569309	0.544478	0.552218	0.604868	0.594835	0.575617	0.574809	0.561934	0.655242	0.623386	0.612235	0.607228	0.568227	0.558113	0.605257	0.555475	0.579462	0.614894	0.613381	0.855579	0.833771	0.817999	1	0.830734	0.748464	0.601527	0.62308	0.611044	0.599729	0.573279	0.61924	0.584333	0.603866	0.606457	0.565118	0.603703	0.535945	0.526104	0.586778	0.602441
Pseudomonas_oryzagri	0.508677	0.506866	0.5145	0.504236	0.499801	0.538597	0.530588	0.598932	0.589186	0.554352	0.530921	0.539434	0.590898	0.57476	0.563029	0.565064	0.55616	0.639096	0.598404	0.595859	0.593175	0.551091	0.54775	0.578628	0.533235	0.564237	0.587546	0.594838	0.794256	0.793002	0.79458	0.830734	1	0.692813	0.616899	0.617756	0.596309	0.59742	0.543045	0.580736	0.546803	0.571547	0.566991	0.538555	0.570465	0.528903	0.530253	0.565592	0.558996
Pseudomonas_guangdongensis	0.505613	0.503543	0.511437	0.508217	0.492562	0.502543	0.505503	0.559748	0.559449	0.519718	0.494923	0.503959	0.543909	0.530889	0.51781	0.512921	0.574607	0.578202	0.550243	0.549143	0.538129	0.529592	0.513594	0.55505	0.547237	0.569197	0.641637	0.627674	0.748094	0.725506	0.727485	0.748464	0.692813	1	0.572618	0.590589	0.585699	0.575389	0.564031	0.618994	0.58234	0.609771	0.593635	0.554139	0.585917	0.582892	0.552866	0.632991	0.667046
Azotobacter_beijerinckii	0.515584	0.521955	0.528948	0.511715	0.504561	0.515193	0.507687	0.544479	0.532935	0.51462	0.487995	0.50356	0.537776	0.522662	0.52201	0.515609	0.545786	0.555374	0.544699	0.536445	0.54284	0.520028	0.508844	0.556591	0.523356	0.557607	0.570267	0.569332	0.597996	0.605537	0.624376	0.601527	0.616899	0.572618	1	0.834951	0.826949	0.804678	0.542777	0.565866	0.530337	0.55503	0.544805	0.534661	0.556965	0.608872	0.648142	0.544675	0.529346
Azotobacter_chroococcum	0.531839	0.537929	0.538748	0.529589	0.51955	0.527376	0.522776	0.551977	0.552682	0.521949	0.500875	0.511499	0.539485	0.528585	0.531395	0.528473	0.549499	0.572135	0.552303	0.546185	0.550484	0.524511	0.518176	0.578954	0.549097	0.575994	0.584892	0.58935	0.624318	0.612782	0.630668	0.62308	0.617756	0.590589	0.834951	1	0.878971	0.810697	0.565018	0.588585	0.550732	0.578272	0.571948	0.566779	0.575538	0.599572	0.633063	0.554109	0.53704
Azotobacter_salinestris	0.533536	0.535523	0.543915	0.516491	0.512697	0.51766	0.515983	0.543021	0.543613	0.511426	0.491411	0.502928	0.533413	0.517354	0.522525	0.515366	0.544388	0.555842	0.536348	0.532644	0.544505	0.516247	0.513471	0.575445	0.536565	0.561196	0.577401	0.58287	0.616843	0.616965	0.620757	0.611044	0.596309	0.585699	0.826949	0.878971	1	0.816909	0.565767	0.584632	0.556457	0.579992	0.570839	0.563114	0.581359	0.591094	0.646814	0.558173	0.536909
Azotobacter_vinelandii	0.533079	0.533793	0.537103	0.52224	0.52236	0.533002	0.52232	0.552381	0.54497	0.519427	0.501363	0.5082	0.529637	0.520154	0.537486	0.533424	0.556255	0.551036	0.548267	0.539993	0.537602	0.529554	0.515933	0.561527	0.543946	0.565824	0.574406	0.576252	0.597364	0.595636	0.607789	0.599729	0.59742	0.575389	0.804678	0.810697	0.816909	1	0.576138	0.574087	0.542636	0.569657	0.560931	0.55159	0.573828	0.610419	0.670354	0.543619	0.522439
Stutzerimonas_azotifigens	0.578621	0.57681	0.597382	0.565025	0.570123	0.565389	0.573171	0.572506	0.573526	0.550771	0.534942	0.542523	0.550845	0.549074	0.54921	0.556606	0.611778	0.586342	0.58739	0.570489	0.562413	0.560677	0.573	0.62394	0.618961	0.650669	0.611338	0.61567	0.565164	0.562325	0.54626	0.573279	0.543045	0.564031	0.542777	0.565018	0.565767	0.576138	1	0.732913	0.719691	0.736137	0.735309	0.765611	0.741217	0.510597	0.581932	0.611917	0.56716
Stutzerimonas_balearica	0.565251	0.563303	0.575518	0.54814	0.547308	0.564967	0.57666	0.589516	0.59127	0.562148	0.543793	0.547185	0.559785	0.567089	0.562493	0.568426	0.60543	0.591535	0.591834	0.580318	0.568569	0.562001	0.558268	0.645571	0.586636	0.629274	0.674021	0.668335	0.61575	0.60187	0.600887	0.61924	0.580736	0.618994	0.565866	0.588585	0.584632	0.574087	0.732913	1	0.80578	0.845727	0.834196	0.724294	0.827678	0.528525	0.572089	0.65331	0.62506
Stutzerimonas_chloritidismutans	0.547432	0.54973	0.557253	0.526898	0.532665	0.541328	0.5563	0.559404	0.557389	0.541408	0.526191	0.533115	0.540617	0.539781	0.535507	0.540637	0.57535	0.569556	0.5768	0.557168	0.546581	0.556398	0.55579	0.62515	0.567362	0.612277	0.626513	0.623665	0.583033	0.574437	0.559869	0.584333	0.546803	0.58234	0.530337	0.550732	0.556457	0.542636	0.719691	0.80578	1	0.857514	0.879328	0.72047	0.858269	0.487319	0.539985	0.631072	0.597146
Stutzerimonas_frequens	0.576457	0.580264	0.582744	0.561104	0.55483	0.574697	0.571656	0.577979	0.586374	0.576228	0.545693	0.562848	0.570674	0.560235	0.571396	0.560644	0.611936	0.591235	0.583372	0.583797	0.574334	0.577025	0.570363	0.655678	0.596298	0.647712	0.674631	0.67165	0.597679	0.591099	0.577418	0.603866	0.571547	0.609771	0.55503	0.578272	0.579992	0.569657	0.736137	0.845727	0.857514	1	0.889813	0.760787	0.896069	0.50972	0.562885	0.663382	0.627878
Stutzerimonas_kunmingensis	0.573145	0.571321	0.582821	0.548454	0.551915	0.567769	0.581973	0.57332	0.583625	0.56238	0.547432	0.547046	0.558934	0.561153	0.55958	0.562639	0.594988	0.589937	0.590773	0.579895	0.568803	0.569034	0.568189	0.63741	0.587519	0.630187	0.652814	0.648185	0.603344	0.58653	0.571859	0.606457	0.566991	0.593635	0.544805	0.571948	0.570839	0.560931	0.735309	0.834196	0.879328	0.889813	1	0.757959	0.883034	0.498071	0.553711	0.655226	0.614472
Stutzerimonas_nosocomialis	0.608335	0.61076	0.613064	0.591338	0.587406	0.591691	0.591006	0.580123	0.586714	0.573956	0.554092	0.562589	0.564133	0.562543	0.579531	0.572929	0.622955	0.584664	0.586489	0.578788	0.585877	0.57542	0.578689	0.663139	0.644543	0.643164	0.629109	0.640023	0.558121	0.54959	0.532344	0.565118	0.538555	0.554139	0.534661	0.566779	0.563114	0.55159	0.765611	0.724294	0.72047	0.760787	0.757959	1	0.765832	0.498789	0.563127	0.626245	0.578666
Stutzerimonas_stutzeri	0.581855	0.577571	0.584073	0.545618	0.55015	0.566185	0.57545	0.580257	0.579072	0.569815	0.552592	0.55819	0.567393	0.570113	0.571173	0.564845	0.590879	0.585751	0.593696	0.578459	0.576575	0.568326	0.569716	0.649982	0.583034	0.63654	0.65639	0.654489	0.599786	0.594104	0.574279	0.603703	0.570465	0.585917	0.556965	0.575538	0.581359	0.573828	0.741217	0.827678	0.858269	0.896069	0.883034	0.765832	1	0.51324	0.57189	0.645993	0.611322
Azomonas_agilis	0.468814	0.471426	0.477835	0.486143	0.470106	0.437373	0.43111	0.464671	0.476265	0.44851	0.421094	0.429066	0.460776	0.435523	0.445902	0.443779	0.511042	0.477734	0.459932	0.454793	0.457627	0.45481	0.440646	0.472148	0.518836	0.512981	0.536199	0.527007	0.535134	0.530448	0.555282	0.535945	0.528903	0.582892	0.608872	0.599572	0.591094	0.610419	0.510597	0.528525	0.487319	0.50972	0.498071	0.498789	0.51324	1	0.682371	0.527558	0.563409
Azomonas_macrocytogenes	0.541295	0.541872	0.552058	0.531924	0.523397	0.480474	0.476395	0.509016	0.512739	0.491026	0.465195	0.477837	0.490662	0.470265	0.487287	0.48695	0.544742	0.489773	0.479864	0.484135	0.489498	0.479712	0.481398	0.505275	0.574523	0.559137	0.552895	0.55235	0.522226	0.522762	0.539505	0.526104	0.530253	0.552866	0.648142	0.633063	0.646814	0.670354	0.581932	0.572089	0.539985	0.562885	0.553711	0.563127	0.57189	0.682371	1	0.544093	0.536392
Pseudomonas_mangrovi	0.520011	0.515949	0.527575	0.515147	0.510739	0.561339	0.56217	0.567168	0.584457	0.563013	0.529439	0.549311	0.55742	0.548223	0.551343	0.542497	0.619587	0.587112	0.563455	0.579513	0.564278	0.591486	0.587662	0.646521	0.557525	0.622524	0.657865	0.639835	0.593713	0.576855	0.582399	0.586778	0.565592	0.632991	0.544675	0.554109	0.558173	0.543619	0.611917	0.65331	0.631072	0.663382	0.655226	0.626245	0.645993	0.527558	0.544093	1	0.707937
Pseudomonas_fluvialis	0.494422	0.494382	0.507131	0.489526	0.479916	0.53067	0.531926	0.560102	0.577083	0.539548	0.507046	0.518547	0.552938	0.53895	0.533733	0.532191	0.60221	0.591379	0.565136	0.571623	0.555795	0.559979	0.547807	0.600679	0.542373	0.590627	0.677499	0.644056	0.599968	0.58427	0.589268	0.602441	0.558996	0.667046	0.529346	0.53704	0.536909	0.522439	0.56716	0.62506	0.597146	0.627878	0.614472	0.578666	0.611322	0.563409	0.536392	0.707937	1
Pseudomonas_pohangensis	0.496174	0.494369	0.507282	0.474029	0.467947	0.528263	0.525365	0.576009	0.595319	0.555585	0.529906	0.540214	0.572918	0.558824	0.547026	0.539797	0.578128	0.600028	0.564437	0.578677	0.567168	0.544407	0.541656	0.591183	0.518568	0.583397	0.639582	0.62426	0.6	0.5898	0.592047	0.604666	0.577549	0.620483	0.540881	0.537776	0.536117	0.521194	0.551409	0.595772	0.559075	0.582372	0.575252	0.55569	0.572501	0.526169	0.515508	0.637637	0.681404
Pseudomonas_campi	0.517848	0.517179	0.521786	0.519397	0.511549	0.588761	0.581366	0.59923	0.62259	0.61058	0.582189	0.600158	0.614954	0.614781	0.585242	0.584414	0.641631	0.661564	0.639385	0.652049	0.644016	0.631272	0.643168	0.658334	0.550517	0.644304	0.611902	0.614868	0.58786	0.573963	0.570172	0.593892	0.577187	0.592321	0.523849	0.544039	0.526007	0.518271	0.570591	0.585373	0.573121	0.601049	0.589166	0.583179	0.584891	0.491528	0.498625	0.685218	0.65485
Pseudomonas_guryensis	0.518969	0.519088	0.520797	0.524026	0.518903	0.597176	0.589347	0.606121	0.63057	0.619153	0.586096	0.609107	0.620497	0.620673	0.594377	0.592831	0.646072	0.670352	0.647407	0.664028	0.651813	0.639411	0.652308	0.662289	0.550941	0.646964	0.607625	0.616262	0.583044	0.570296	0.572038	0.589375	0.580717	0.593491	0.529985	0.548192	0.528776	0.52238	0.573679	0.595458	0.578809	0.605277	0.595408	0.587581	0.590065	0.491263	0.503901	0.677576	0.6542
Pseudomonas_ullengensis	0.545943	0.546485	0.547912	0.544112	0.53698	0.615996	0.608329	0.639685	0.660863	0.658356	0.636443	0.648444	0.650054	0.652389	0.633596	0.628766	0.653968	0.691591	0.674007	0.690555	0.702075	0.655109	0.667574	0.662502	0.565674	0.661977	0.597068	0.613941	0.580981	0.57274	0.573994	0.594617	0.578663	0.572103	0.539171	0.554847	0.532718	0.537535	0.591323	0.604405	0.578982	0.601942	0.601904	0.602564	0.594792	0.501076	0.519916	0.649113	0.624902
Pseudomonas_alcaligenes	0.532027	0.532486	0.531751	0.53746	0.53304	0.61804	0.611251	0.61085	0.635637	0.638169	0.600773	0.624607	0.634513	0.63224	0.610512	0.610069	0.670097	0.678839	0.658807	0.677893	0.661081	0.667907	0.672219	0.676122	0.560972	0.659358	0.617199	0.617981	0.581251	0.574031	0.571954	0.590859	0.575851	0.600254	0.529837	0.549298	0.533422	0.527607	0.587938	0.605397	0.590766	0.611736	0.600735	0.592436	0.592262	0.498664	0.507835	0.677225	0.669398
Pseudomonas_segetis	0.567055	0.572556	0.573129	0.564577	0.558264	0.645749	0.643704	0.651417	0.663713	0.66324	0.636087	0.649729	0.637847	0.650442	0.64996	0.647608	0.641854	0.677312	0.660948	0.677389	0.67154	0.64173	0.654097	0.693566	0.603922	0.656525	0.622534	0.641402	0.587981	0.584267	0.557695	0.608179	0.570452	0.572802	0.535083	0.551444	0.542634	0.538532	0.624528	0.617513	0.610632	0.624524	0.625338	0.643134	0.624196	0.488505	0.522775	0.626939	0.605454
Pseudomonas_marincola	0.552175	0.558816	0.55649	0.557814	0.546922	0.620443	0.612465	0.6632	0.666834	0.636756	0.615135	0.622212	0.639043	0.645751	0.635986	0.629882	0.627759	0.692223	0.688026	0.672969	0.676664	0.632393	0.632812	0.665061	0.586926	0.648078	0.625272	0.640543	0.617908	0.609007	0.585775	0.631988	0.594543	0.602862	0.540835	0.552282	0.548964	0.540491	0.616082	0.617129	0.611076	0.633764	0.622871	0.632323	0.615601	0.485525	0.507388	0.617337	0.617643
Pseudomonas_taeanensis	0.52912	0.530021	0.543135	0.526906	0.534435	0.6069	0.615635	0.642874	0.638324	0.614557	0.597593	0.600978	0.625229	0.633792	0.60712	0.615584	0.618205	0.697976	0.700512	0.68838	0.677959	0.64131	0.634647	0.6954	0.557705	0.623308	0.589053	0.609167	0.600542	0.58867	0.555585	0.612056	0.57586	0.561728	0.526141	0.54094	0.535576	0.532133	0.613602	0.610947	0.609798	0.613511	0.617944	0.610953	0.608246	0.454686	0.489467	0.615111	0.600935
Pseudomonas_lalucatii	0.527546	0.53211	0.539154	0.532292	0.525963	0.598291	0.59556	0.646507	0.631038	0.605071	0.582407	0.593554	0.618841	0.61504	0.599863	0.602874	0.630091	0.708126	0.695887	0.691346	0.667843	0.633507	0.622086	0.680678	0.56614	0.620139	0.601546	0.628513	0.605969	0.612759	0.574486	0.621503	0.583611	0.599179	0.540335	0.544316	0.541507	0.538932	0.610376	0.607177	0.601673	0.623332	0.607956	0.607063	0.60656	0.482048	0.505075	0.616913	0.624412
Pseudomonas_borbori	0.523513	0.525156	0.54106	0.516972	0.518972	0.593397	0.597174	0.65246	0.639452	0.605986	0.583458	0.591488	0.613527	0.612933	0.601134	0.606941	0.607846	0.707432	0.691017	0.674295	0.654633	0.608833	0.610349	0.685823	0.558427	0.611677	0.627777	0.638054	0.622175	0.618025	0.584251	0.625481	0.590525	0.587878	0.545646	0.561001	0.556125	0.552141	0.609965	0.644327	0.628116	0.643678	0.63702	0.620234	0.646508	0.476783	0.505546	0.624683	0.650264
Pseudomonas_tumuqii	0.52586	0.525526	0.532865	0.523321	0.524855	0.600086	0.599029	0.64318	0.637228	0.622217	0.591259	0.611645	0.633814	0.623472	0.619484	0.614309	0.609425	0.712197	0.674781	0.683916	0.665633	0.621503	0.622961	0.714764	0.554437	0.626758	0.601406	0.622695	0.621954	0.635651	0.603749	0.637933	0.60541	0.563347	0.556486	0.574097	0.566089	0.554576	0.598045	0.620672	0.606187	0.630004	0.623332	0.610511	0.627628	0.477457	0.492985	0.627068	0.608028
Pseudomonas_benzenivorans	0.532895	0.531191	0.53929	0.522159	0.528164	0.622737	0.634682	0.639628	0.637208	0.634266	0.623777	0.626229	0.6392	0.65137	0.631034	0.634784	0.616895	0.71551	0.689767	0.694499	0.668906	0.652406	0.652658	0.737389	0.546464	0.625046	0.605019	0.625148	0.621561	0.621855	0.59052	0.638892	0.603155	0.556327	0.557702	0.567817	0.561005	0.555327	0.605724	0.635461	0.620031	0.624559	0.633441	0.620714	0.639055	0.479157	0.493311	0.621764	0.605719
Pseudomonas_leptonychotis	0.531202	0.5386	0.542124	0.537093	0.527072	0.617847	0.612017	0.589551	0.609953	0.61361	0.583151	0.597391	0.609407	0.607244	0.5951	0.597432	0.66115	0.65682	0.644036	0.661134	0.633158	0.661585	0.654657	0.697025	0.55924	0.646599	0.62524	0.626676	0.580778	0.570388	0.553609	0.595768	0.568229	0.591673	0.519772	0.535563	0.526496	0.516206	0.607195	0.615322	0.594925	0.636545	0.617068	0.615686	0.598491	0.483716	0.492614	0.67093	0.6624
Pseudomonas_guineae	0.545021	0.544243	0.552843	0.544734	0.537869	0.61452	0.611784	0.61472	0.635581	0.616758	0.578888	0.594414	0.621753	0.611462	0.602327	0.601664	0.654733	0.679933	0.656918	0.660789	0.651506	0.64124	0.635896	0.678901	0.576016	0.65365	0.634417	0.643168	0.613132	0.595132	0.579875	0.624061	0.58435	0.618009	0.537099	0.555311	0.551517	0.532712	0.622046	0.636876	0.615613	0.641863	0.635885	0.629911	0.621461	0.512022	0.513666	0.674834	0.683173
Pseudomonas_anguilliseptica	0.504759	0.509707	0.516954	0.509346	0.498193	0.590504	0.586132	0.570404	0.590915	0.591837	0.572216	0.576488	0.585218	0.588319	0.570512	0.5743	0.628452	0.628885	0.614805	0.633763	0.612557	0.637483	0.631435	0.664287	0.538659	0.612408	0.597348	0.598636	0.559658	0.54654	0.531528	0.56821	0.537916	0.572242	0.502589	0.523097	0.514324	0.497538	0.57908	0.581465	0.57573	0.598743	0.593787	0.591005	0.574084	0.472097	0.478749	0.643547	0.640151
Pseudomonas_peli	0.532694	0.527051	0.534037	0.524249	0.517477	0.613244	0.606108	0.599004	0.62028	0.626767	0.593838	0.615368	0.625074	0.618871	0.606061	0.603841	0.644363	0.658414	0.652632	0.670103	0.643974	0.666667	0.665323	0.699069	0.552668	0.649745	0.622067	0.630098	0.587362	0.577015	0.562664	0.598357	0.562509	0.603989	0.521774	0.542289	0.533299	0.51586	0.598102	0.630761	0.612816	0.641668	0.635978	0.618937	0.624807	0.489351	0.500297	0.680034	0.67568
Pseudomonas_xionganensis	0.51101	0.515135	0.522094	0.511293	0.503099	0.592224	0.59007	0.598222	0.616521	0.603278	0.568161	0.58532	0.609747	0.603788	0.593598	0.595088	0.63265	0.656604	0.634194	0.65294	0.622565	0.624668	0.623374	0.684109	0.543088	0.641094	0.642555	0.642084	0.60704	0.590006	0.577554	0.61211	0.572511	0.629401	0.530234	0.551368	0.547546	0.525115	0.604961	0.638913	0.619718	0.65483	0.63782	0.611707	0.630572	0.505901	0.505909	0.683467	0.706545
Pseudomonas_cuatrocienegasensis	0.580708	0.579465	0.58053	0.577711	0.569329	0.617782	0.60803	0.605996	0.607304	0.61792	0.588024	0.604347	0.619602	0.608745	0.620448	0.614982	0.642698	0.656461	0.663974	0.646297	0.651095	0.655073	0.645933	0.683687	0.604902	0.671976	0.591107	0.614921	0.577013	0.579502	0.550833	0.590253	0.567145	0.563623	0.541914	0.563623	0.553042	0.552655	0.632492	0.624418	0.618994	0.633566	0.637166	0.644888	0.636048	0.490107	0.519703	0.633103	0.608234
Pseudomonas_dryadis	0.571565	0.568625	0.574724	0.584047	0.580021	0.628979	0.6118	0.595642	0.602476	0.614803	0.588599	0.608541	0.59991	0.582242	0.623718	0.613041	0.654926	0.619301	0.625548	0.623129	0.626316	0.638537	0.643077	0.640621	0.642063	0.66921	0.561819	0.586968	0.535176	0.535933	0.517617	0.554994	0.544641	0.528633	0.526289	0.541313	0.532615	0.550098	0.630046	0.582861	0.56977	0.597534	0.586199	0.639223	0.588562	0.486886	0.52251	0.592632	0.554348
Pseudomonas_seleniipraecipitans	0.611631	0.610532	0.604387	0.622216	0.607052	0.601708	0.596547	0.584559	0.596686	0.597717	0.568542	0.589911	0.579079	0.57226	0.590412	0.588235	0.659583	0.609304	0.6079	0.605584	0.600116	0.616598	0.620906	0.635912	0.689337	0.671996	0.592203	0.613238	0.540438	0.540901	0.524844	0.561025	0.538304	0.557088	0.521541	0.552846	0.536998	0.53471	0.618831	0.602791	0.589325	0.616152	0.61378	0.652196	0.607253	0.496172	0.530934	0.601435	0.579652
Pseudomonas_punonensis	0.606247	0.607125	0.601284	0.628781	0.609672	0.61864	0.60905	0.586954	0.598352	0.60432	0.576156	0.59778	0.590145	0.583258	0.607021	0.595413	0.652387	0.626359	0.618859	0.615138	0.618967	0.635452	0.639965	0.63884	0.668838	0.670572	0.570499	0.592797	0.540704	0.542702	0.526386	0.559644	0.543141	0.540362	0.527807	0.549694	0.533806	0.53208	0.595115	0.583008	0.574465	0.598954	0.595217	0.636272	0.590648	0.487345	0.518572	0.599277	0.566751
Pseudomonas_argentinensis	0.609806	0.614322	0.601081	0.632714	0.606163	0.620734	0.605923	0.587047	0.592914	0.599934	0.573721	0.589418	0.580168	0.580078	0.603068	0.596423	0.647181	0.615132	0.617465	0.614246	0.606699	0.632892	0.629849	0.627977	0.665517	0.660932	0.570166	0.587648	0.52948	0.532101	0.514706	0.549065	0.532538	0.522057	0.524857	0.541849	0.524111	0.541791	0.592565	0.57733	0.568455	0.594554	0.587788	0.630673	0.593853	0.475038	0.517217	0.578997	0.552555
Pseudomonas_straminea	0.604606	0.612046	0.598128	0.632747	0.615759	0.618532	0.604717	0.585406	0.596338	0.60967	0.582024	0.603681	0.590644	0.585852	0.607279	0.595168	0.652259	0.623306	0.617854	0.615749	0.618182	0.644146	0.638073	0.638912	0.65883	0.659139	0.576993	0.594976	0.532196	0.53505	0.518705	0.554481	0.541824	0.531567	0.53033	0.540798	0.526946	0.534485	0.596084	0.573409	0.563155	0.60264	0.582603	0.629703	0.589946	0.483408	0.514439	0.585226	0.556969
Pseudomonas_flavescens	0.584157	0.588841	0.583404	0.610806	0.594563	0.613876	0.596146	0.585278	0.589946	0.595533	0.575558	0.593064	0.579098	0.564594	0.60804	0.60284	0.640508	0.60086	0.607725	0.600369	0.602663	0.625331	0.623555	0.614576	0.647262	0.649195	0.544851	0.566131	0.52147	0.522641	0.506825	0.53962	0.529338	0.510501	0.521995	0.527607	0.51967	0.544626	0.583792	0.551911	0.552352	0.575765	0.565073	0.604248	0.566466	0.471433	0.519498	0.566018	0.524499
Pseudomonas_daroniae	0.578835	0.586667	0.584752	0.597298	0.588459	0.622933	0.604745	0.596143	0.59775	0.606152	0.58436	0.598937	0.584946	0.579282	0.614697	0.610669	0.648052	0.613472	0.623051	0.613772	0.618138	0.629765	0.627671	0.629987	0.653566	0.666422	0.560715	0.580193	0.528492	0.535554	0.511658	0.552999	0.540135	0.519949	0.529206	0.537482	0.528366	0.560156	0.622368	0.566458	0.559846	0.588986	0.575455	0.632762	0.581669	0.47716	0.524649	0.574321	0.541578
Pseudomonas_composti	0.553282	0.55666	0.553922	0.554951	0.552147	0.651423	0.637681	0.614948	0.620544	0.663815	0.630333	0.652782	0.641023	0.638798	0.644179	0.633344	0.651204	0.679254	0.685312	0.68846	0.688076	0.699358	0.697097	0.712462	0.595761	0.668856	0.601532	0.617303	0.568495	0.562361	0.542408	0.585987	0.557928	0.558819	0.527647	0.550012	0.536768	0.536585	0.621207	0.601442	0.603562	0.6319	0.621276	0.643543	0.625	0.475709	0.497266	0.632372	0.607702
Pseudomonas_sediminis	0.567414	0.570976	0.566662	0.567298	0.562887	0.647842	0.63741	0.622637	0.627484	0.65173	0.615642	0.635474	0.634659	0.637208	0.639957	0.635123	0.657819	0.678285	0.674092	0.679896	0.683612	0.683163	0.686103	0.717806	0.608997	0.671013	0.616347	0.637992	0.570875	0.566552	0.541876	0.590979	0.565467	0.563235	0.535107	0.561786	0.548809	0.545409	0.62338	0.618186	0.613054	0.644724	0.637238	0.658503	0.640069	0.481493	0.511812	0.647984	0.619117
Pseudomonas_sihuiensis	0.547234	0.548202	0.552226	0.546804	0.543989	0.637836	0.628985	0.618202	0.623398	0.638898	0.616942	0.630162	0.621062	0.628547	0.625996	0.624503	0.638972	0.669463	0.677697	0.675943	0.670323	0.677703	0.681055	0.699799	0.580233	0.651577	0.60101	0.61974	0.568596	0.562278	0.541772	0.589122	0.55864	0.563534	0.527427	0.54909	0.538379	0.537482	0.629399	0.614741	0.619882	0.64029	0.628673	0.640048	0.637321	0.462871	0.504392	0.625507	0.602064
Pseudomonas_alcaliphila	0.553055	0.548833	0.558134	0.540606	0.545735	0.633164	0.63885	0.621304	0.624334	0.632021	0.611704	0.620452	0.619895	0.63234	0.621555	0.634695	0.633905	0.675959	0.694666	0.674763	0.671471	0.665805	0.671746	0.697373	0.583333	0.643233	0.614384	0.626538	0.586781	0.571144	0.552133	0.59454	0.566374	0.559451	0.533217	0.556373	0.546894	0.541122	0.637769	0.641372	0.634252	0.642042	0.654537	0.650713	0.649819	0.472951	0.50372	0.631397	0.616413
Pseudomonas_chengduensis	0.555608	0.555215	0.552921	0.548655	0.546717	0.637511	0.629446	0.615907	0.617064	0.640282	0.610183	0.629381	0.627038	0.626412	0.627492	0.621988	0.642112	0.664764	0.673516	0.668418	0.6728	0.68276	0.678279	0.709118	0.592784	0.654457	0.604851	0.619453	0.56044	0.559606	0.536293	0.580147	0.552602	0.555383	0.531157	0.557524	0.543305	0.534673	0.621729	0.614431	0.615568	0.64455	0.640649	0.64927	0.635042	0.472975	0.501772	0.636076	0.610041
Pseudomonas_toyotomiensis	0.547866	0.548597	0.544909	0.548406	0.546275	0.641127	0.632782	0.610796	0.611515	0.641176	0.625727	0.633873	0.625559	0.63096	0.633558	0.6275	0.636712	0.667565	0.676248	0.672555	0.677038	0.677114	0.682307	0.707395	0.58892	0.655464	0.590354	0.607579	0.559971	0.551415	0.534502	0.579327	0.547074	0.548857	0.519067	0.54591	0.533665	0.533952	0.623297	0.608622	0.613005	0.635463	0.626158	0.648	0.638941	0.462096	0.494121	0.6326	0.596665
Pseudomonas_wenzhouensis	0.560218	0.558509	0.565312	0.552663	0.548857	0.613318	0.608094	0.622123	0.636093	0.630425	0.602129	0.612107	0.631041	0.628837	0.619108	0.623463	0.656228	0.683252	0.673771	0.669386	0.663032	0.653972	0.647113	0.682939	0.587813	0.652963	0.626933	0.645605	0.605051	0.602077	0.579224	0.623772	0.585004	0.615286	0.560527	0.574079	0.570246	0.557298	0.608997	0.635187	0.617635	0.648983	0.640095	0.633475	0.638376	0.518904	0.52754	0.658803	0.675543
Pseudomonas_yangonensis	0.570334	0.565202	0.562976	0.55085	0.540411	0.647468	0.645744	0.613982	0.617485	0.648484	0.621826	0.633761	0.63102	0.632068	0.642673	0.630169	0.651079	0.662165	0.663288	0.670012	0.67049	0.685453	0.684475	0.714778	0.587693	0.646767	0.612178	0.630691	0.556846	0.557554	0.529734	0.579537	0.549318	0.556973	0.527978	0.547528	0.538244	0.533613	0.611426	0.622673	0.617669	0.650037	0.640838	0.653061	0.649227	0.468854	0.501186	0.636449	0.616427
Pseudomonas_mendocina	0.557204	0.557294	0.552533	0.545231	0.537575	0.643408	0.635865	0.612386	0.622052	0.6461	0.616038	0.630826	0.632388	0.637168	0.637955	0.624183	0.645178	0.680088	0.674303	0.681382	0.677544	0.685012	0.679128	0.733372	0.58509	0.64826	0.614393	0.629367	0.563776	0.555835	0.539434	0.58415	0.554254	0.561078	0.524495	0.54782	0.538291	0.531933	0.617354	0.621423	0.61501	0.650292	0.636463	0.647447	0.643639	0.470159	0.502371	0.654261	0.621633
Pseudomonas_hydrolytica	0.534977	0.533855	0.529471	0.52872	0.536051	0.635538	0.63451	0.597031	0.598313	0.641648	0.634424	0.635699	0.613632	0.633041	0.629165	0.627761	0.614747	0.645161	0.670878	0.667545	0.65837	0.676118	0.680449	0.704939	0.559811	0.626979	0.57914	0.593735	0.536814	0.531826	0.51121	0.555632	0.535211	0.51963	0.506524	0.527161	0.517582	0.517579	0.599246	0.604482	0.60632	0.624749	0.623023	0.631127	0.63017	0.432736	0.471785	0.607534	0.568657
Pseudomonas_guguanensis	0.563065	0.563916	0.555849	0.552664	0.548157	0.645495	0.634457	0.623955	0.627139	0.650858	0.619985	0.634709	0.644303	0.641736	0.643907	0.630252	0.655199	0.682595	0.6875	0.685362	0.681899	0.691323	0.68744	0.729942	0.589625	0.654949	0.620166	0.635653	0.579062	0.572876	0.55541	0.59877	0.571429	0.565001	0.537317	0.56006	0.547911	0.550249	0.622305	0.627056	0.62552	0.655259	0.647621	0.65158	0.652871	0.481164	0.509909	0.650727	0.625726
Pseudomonas_oleovorans	0.544805	0.543896	0.545324	0.539581	0.535813	0.641365	0.636147	0.616205	0.618735	0.652539	0.629986	0.642458	0.641962	0.638693	0.641486	0.630032	0.633798	0.676533	0.680914	0.683305	0.679153	0.689496	0.6827	0.704684	0.571862	0.643104	0.585225	0.604335	0.569434	0.562696	0.536701	0.592403	0.558369	0.546285	0.512006	0.529412	0.516809	0.521316	0.605372	0.603356	0.603955	0.624538	0.62153	0.621241	0.623538	0.456663	0.485859	0.618962	0.591553
Pseudomonas_khazarica	0.548886	0.552464	0.547142	0.553802	0.549859	0.648245	0.642126	0.613454	0.624839	0.658635	0.633218	0.65048	0.64524	0.640764	0.646073	0.63211	0.642633	0.673891	0.671134	0.687227	0.679286	0.693638	0.685403	0.713819	0.591038	0.659314	0.59285	0.605886	0.564013	0.558947	0.535118	0.584941	0.556968	0.56	0.516679	0.541111	0.526519	0.524368	0.607784	0.605302	0.599643	0.63218	0.620632	0.629904	0.620057	0.465158	0.486383	0.633992	0.601377
Pseudomonas_thermotolerans	0.558262	0.556701	0.570017	0.550965	0.545556	0.632579	0.62688	0.663307	0.669805	0.650817	0.618399	0.632836	0.675476	0.653856	0.656399	0.647496	0.668169	0.684711	0.657944	0.675255	0.6712	0.651538	0.635811	0.676172	0.578459	0.653232	0.666667	0.693897	0.611028	0.615362	0.60847	0.633487	0.609429	0.633512	0.577614	0.579948	0.575229	0.578033	0.607863	0.640662	0.598505	0.639446	0.61432	0.618197	0.62775	0.535655	0.549669	0.63538	0.655427
Pseudomonas_carbonaria	0.538721	0.538945	0.544018	0.537539	0.532931	0.669604	0.650264	0.703047	0.704439	0.690159	0.67062	0.688431	0.677035	0.680222	0.707799	0.700656	0.646444	0.698001	0.696537	0.714222	0.715757	0.672711	0.684402	0.678592	0.558263	0.646261	0.613921	0.633293	0.58641	0.588726	0.568995	0.596343	0.584552	0.565515	0.548223	0.557271	0.544915	0.560397	0.599629	0.595317	0.583303	0.6094	0.589891	0.612816	0.607431	0.47945	0.524264	0.607646	0.590468
Pseudomonas_insulae	0.542351	0.542101	0.547304	0.534445	0.525622	0.635648	0.626792	0.694711	0.714304	0.692466	0.668912	0.68374	0.670951	0.690482	0.674337	0.661568	0.666122	0.70259	0.677401	0.71985	0.726029	0.663237	0.681247	0.669573	0.562273	0.664133	0.621697	0.648826	0.592643	0.582201	0.5791	0.595819	0.587191	0.572889	0.535189	0.552846	0.540125	0.544908	0.5894	0.600107	0.574405	0.609061	0.594462	0.6	0.605453	0.479231	0.520523	0.621521	0.600893
Pseudomonas_cavernae	0.539429	0.538393	0.546396	0.531659	0.525927	0.633645	0.624065	0.705006	0.706555	0.671404	0.650965	0.661569	0.681166	0.679986	0.658211	0.65402	0.654257	0.743343	0.701093	0.733891	0.725029	0.662688	0.669519	0.67534	0.558571	0.6406	0.606105	0.646352	0.616932	0.617053	0.605841	0.625745	0.610867	0.589097	0.552762	0.558029	0.551237	0.547938	0.585557	0.592692	0.57416	0.595251	0.586287	0.590785	0.586488	0.486566	0.512782	0.617448	0.606314
	0.289	0.296	0.303	0.31	0.317	0.324	0.331	0.338	0.345	0.352	0.359	0.366	0.373	0.38	0.387	0.394	0.401	0.408	0.415	0.422	0.429	0.436	0.443	0.45	0.457	0.464	0.471	0.478	0.485	0.492	0.499	0.506	0.513	0.52	0.527	0.534	0.541	0.548	0.555	0.562	0.569	0.576	0.583	0.59	0.597	0.604	0.611	0.618	0.625
[truncated: 42 more columns]
